# Supplementary material for: Ecological strategies and extinction risk in butterflies and macro-moths of Great Britain and Ireland: A trait similarity network approach
Source: PLoS One. 2026 May 13;21(5):e0348053. doi: 10.1371/journal.pone.0348053 (PMC13170849; doi:10.1371/journal.pone.0348053)
Supplement: S1 Table — Trait families correspond to groups of related binary encodings derived from a shared ecological attribute (for example, monthly indicators describing egg phenology, alternative pupation environments, or categories of larval host association). Each row lists an individual encoded trait-value together with its corresponding trait family and description as defined in the trait dictionary used to construct the incidence matrix. This table documents the full structure of the encoded trait dataset used as input to the bootstrap stability feature-selection procedure and indicates which families were retained in the reduced trait set used for downstream network construction. Variable descriptions follow the definitions provided in the original NERC Environmental Information Data Centre trait documentation. (CSV) [file pone.0348053.s001.csv]

trait_or_variable	trait_family	description	included_in_labeled_incidence_matrix	removed_stage	retained_partner	jaccard_similarity	reason_removed	final_status
light_value	hostplant_environmental_proxy	Ellenberg indicator value for hostplant light preference.	no	preprocessing_before_incidence_matrix			Hostplant environmental proxy variable	excluded_before_incidence_matrix
moisture_value	hostplant_environmental_proxy	Ellenberg indicator value for hostplant moisture preference.	no	preprocessing_before_incidence_matrix			Hostplant environmental proxy variable	excluded_before_incidence_matrix
nitrogen	hostplant_environmental_proxy	Ellenberg indicator value for nitrogen availability.	no	preprocessing_before_incidence_matrix			Hostplant environmental proxy variable	excluded_before_incidence_matrix
reaction	hostplant_environmental_proxy	Ellenberg indicator value for soil reaction (pH proxy).	no	preprocessing_before_incidence_matrix			Hostplant environmental proxy variable	excluded_before_incidence_matrix
salt_tolerance	hostplant_environmental_proxy	Ellenberg indicator value for salinity tolerance.	no	preprocessing_before_incidence_matrix			Hostplant environmental proxy variable	excluded_before_incidence_matrix
estimated_dry_mass	morphology	Estimated adult dry mass (mg).	no	preprocessing_before_incidence_matrix			Model-derived continuous morphology estimate	excluded_before_incidence_matrix
forewing_maximum	morphology	Maximum forewing length (mm).	no	preprocessing_before_incidence_matrix			Continuous morphological measurement	excluded_before_incidence_matrix
forewing_minimum	morphology	Minimum forewing length (mm).	no	preprocessing_before_incidence_matrix			Continuous morphological measurement	excluded_before_incidence_matrix
phenology_shift	phenology_timing	Shift in average flight period in days between historical periods.	no	preprocessing_before_incidence_matrix			Derived temporal statistic	excluded_before_incidence_matrix
abundance_trend	status_distribution_indicator	Abundance trend, expressed as a percentage.	no	preprocessing_before_incidence_matrix			Monitoring-derived temporal trend	excluded_before_incidence_matrix
gb_10_km_squares_(2000--2016)	status_distribution_indicator	Number of occupied 10 km grid squares in Great Britain during 2000-2016.	no	preprocessing_before_incidence_matrix			Sampling-dependent occupancy metric	excluded_before_incidence_matrix
ireland_10_km_squares_(2000--2016)	status_distribution_indicator	Number of occupied 10 km grid squares in Ireland during 2000-2016.	no	preprocessing_before_incidence_matrix			Sampling-dependent occupancy metric	excluded_before_incidence_matrix
long_term_distribution_trend_gb	status_distribution_indicator	Long-term distribution trend in Great Britain, expressed as a percentage.	no	preprocessing_before_incidence_matrix			Monitoring-derived temporal trend	excluded_before_incidence_matrix
short_term_distribution_trend_gb	status_distribution_indicator	Short-term distribution trend in Great Britain, expressed as a percentage.	no	preprocessing_before_incidence_matrix			Monitoring-derived temporal trend	excluded_before_incidence_matrix
red_list_gb_en	status_distribution_indicator	Great Britain Red List category: EN.	yes	preprocessing_status_distribution_exclusion			Status/distribution indicator excluded from network feature set; conservation status was reserved for post hoc interpretation	removed_during_preprocessing
red_list_gb_lc	status_distribution_indicator	Great Britain Red List category: LC.	yes	preprocessing_status_distribution_exclusion			Status/distribution indicator excluded from network feature set; conservation status was reserved for post hoc interpretation	removed_during_preprocessing
red_list_gb_nt	status_distribution_indicator	Great Britain Red List category: NT.	yes	preprocessing_status_distribution_exclusion			Status/distribution indicator excluded from network feature set; conservation status was reserved for post hoc interpretation	removed_during_preprocessing
red_list_ireland_cr	status_distribution_indicator	Ireland Red List category: CR.	yes	preprocessing_status_distribution_exclusion			Status/distribution indicator excluded from network feature set; conservation status was reserved for post hoc interpretation	removed_during_preprocessing
red_list_ireland_en	status_distribution_indicator	Ireland Red List category: EN.	yes	preprocessing_status_distribution_exclusion			Status/distribution indicator excluded from network feature set; conservation status was reserved for post hoc interpretation	removed_during_preprocessing
red_list_ireland_lc	status_distribution_indicator	Ireland Red List category: LC.	yes	preprocessing_status_distribution_exclusion			Status/distribution indicator excluded from network feature set; conservation status was reserved for post hoc interpretation	removed_during_preprocessing
red_list_ireland_ne	status_distribution_indicator	Ireland Red List category: NE.	yes	preprocessing_status_distribution_exclusion			Status/distribution indicator excluded from network feature set; conservation status was reserved for post hoc interpretation	removed_during_preprocessing
red_list_ireland_nt	status_distribution_indicator	Ireland Red List category: NT.	yes	preprocessing_status_distribution_exclusion			Status/distribution indicator excluded from network feature set; conservation status was reserved for post hoc interpretation	removed_during_preprocessing
red_list_ireland_re	status_distribution_indicator	Ireland Red List category: RE.	yes	preprocessing_status_distribution_exclusion			Status/distribution indicator excluded from network feature set; conservation status was reserved for post hoc interpretation	removed_during_preprocessing
red_list_ireland_vu	status_distribution_indicator	Ireland Red List category: VU.	yes	preprocessing_status_distribution_exclusion			Status/distribution indicator excluded from network feature set; conservation status was reserved for post hoc interpretation	removed_during_preprocessing
red_list_gb_cr	status_distribution_indicator	Encoded Great Britain Red List category: CR.	yes	preprocessing_status_distribution_exclusion			Status/distribution indicator excluded from network feature set; conservation status was reserved for post hoc interpretation	removed_during_preprocessing
red_list_gb_re	status_distribution_indicator	Encoded Great Britain Red List category: RE.	yes	preprocessing_status_distribution_exclusion			Status/distribution indicator excluded from network feature set; conservation status was reserved for post hoc interpretation	removed_during_preprocessing
red_list_gb_vu	status_distribution_indicator	Encoded Great Britain Red List category: VU.	yes	preprocessing_status_distribution_exclusion			Status/distribution indicator excluded from network feature set; conservation status was reserved for post hoc interpretation	removed_during_preprocessing
immigrant_gb_ire_ci_iom	dispersal_mobility	Species is a known immigrant to Great Britain, Ireland, the Channel Islands, or the Isle of Man.	yes	feature_selection_redundancy_filter	immigrant_1	1	redundancy: Jaccard > 0.95	removed_during_redundancy_filter
immigrant_possible	dispersal_mobility	Species is a suspected, possible, or probable immigrant.	yes	feature_selection_redundancy_filter	immigrant_2	1	redundancy: Jaccard > 0.95	removed_during_redundancy_filter
resident_gb_ire_ci_iom	dispersal_mobility	Species is a resident in Great Britain, Ireland, the Channel Islands, or the Isle of Man and can successfully overwinter.	yes	feature_selection_redundancy_filter	resident_1	1	redundancy: Jaccard > 0.95	removed_during_redundancy_filter
resident_temporary	dispersal_mobility	Species is a temporary resident, or resident status is less certain.	yes	feature_selection_redundancy_filter	resident_2	1	redundancy: Jaccard > 0.95	removed_during_redundancy_filter
egg_dec	life_cycle_general	Species is in the egg stage during December.	yes	feature_selection_redundancy_filter	egg_feb	0.985185	redundancy: Jaccard > 0.95	removed_during_redundancy_filter
egg_jan	life_cycle_general	Species is in the egg stage during January.	yes	feature_selection_redundancy_filter	egg_feb	0.992593	redundancy: Jaccard > 0.95	removed_during_redundancy_filter
lar_dec	life_cycle_general	Species is in the larval stage during December.	yes	feature_selection_redundancy_filter	lar_nov	0.972644	redundancy: Jaccard > 0.95	removed_during_redundancy_filter
lar_feb	life_cycle_general	Species is in the larval stage during February.	yes	feature_selection_redundancy_filter	lar_nov	0.952239	redundancy: Jaccard > 0.95	removed_during_redundancy_filter
lar_jan	life_cycle_general	Species is in the larval stage during January.	yes	feature_selection_redundancy_filter	lar_nov	0.966767	redundancy: Jaccard > 0.95	removed_during_redundancy_filter
lar_multiple_more_than_once	life_cycle_general	Species obligatorily overwinters more than once as a larva.	yes	feature_selection_redundancy_filter	lar_multiple_1	1	redundancy: Jaccard > 0.95	removed_during_redundancy_filter
lar_multiple_sometimes	life_cycle_general	Species sometimes overwinters more than once as a larva.	yes	feature_selection_redundancy_filter	lar_multiple_2	1	redundancy: Jaccard > 0.95	removed_during_redundancy_filter
larval_stage_lar_apr_present	life_cycle_general	Encoded larval-stage presence during April.	yes	feature_selection_redundancy_filter	lar_apr	1	redundancy: Jaccard > 0.95	removed_during_redundancy_filter
larval_stage_lar_apr_uncertain	life_cycle_general	Encoded uncertain larval-stage occurrence during April.	yes	feature_selection_redundancy_filter	lar_apr_uncertain	1	redundancy: Jaccard > 0.95	removed_during_redundancy_filter
larval_stage_lar_aug_present	life_cycle_general	Encoded larval-stage presence during August.	yes	feature_selection_redundancy_filter	lar_aug	1	redundancy: Jaccard > 0.95	removed_during_redundancy_filter
larval_stage_lar_aug_uncertain	life_cycle_general	Encoded uncertain larval-stage occurrence during August.	yes	feature_selection_redundancy_filter	lar_aug_uncertain	1	redundancy: Jaccard > 0.95	removed_during_redundancy_filter
larval_stage_lar_dec_present	life_cycle_general	Encoded larval-stage presence during December.	yes	feature_selection_redundancy_filter	lar_nov	0.972644	redundancy: Jaccard > 0.95	removed_during_redundancy_filter
larval_stage_lar_dec_uncertain	life_cycle_general	Encoded uncertain larval-stage occurrence during December.	yes	feature_selection_redundancy_filter	lar_dec_uncertain	1	redundancy: Jaccard > 0.95	removed_during_redundancy_filter
larval_stage_lar_feb_present	life_cycle_general	Encoded larval-stage presence during February.	yes	feature_selection_redundancy_filter	lar_nov	0.952239	redundancy: Jaccard > 0.95	removed_during_redundancy_filter
larval_stage_lar_feb_uncertain	life_cycle_general	Encoded uncertain larval-stage occurrence during February.	yes	feature_selection_redundancy_filter	lar_feb_uncertain	1	redundancy: Jaccard > 0.95	removed_during_redundancy_filter
larval_stage_lar_jan_present	life_cycle_general	Encoded larval-stage presence during January.	yes	feature_selection_redundancy_filter	lar_nov	0.966767	redundancy: Jaccard > 0.95	removed_during_redundancy_filter
larval_stage_lar_jan_uncertain	life_cycle_general	Encoded uncertain larval-stage occurrence during January.	yes	feature_selection_redundancy_filter	lar_jan_uncertain	1	redundancy: Jaccard > 0.95	removed_during_redundancy_filter
larval_stage_lar_july_present	life_cycle_general	Encoded larval-stage presence during July.	yes	feature_selection_redundancy_filter	lar_july	1	redundancy: Jaccard > 0.95	removed_during_redundancy_filter
larval_stage_lar_july_uncertain	life_cycle_general	Encoded uncertain larval-stage occurrence during July.	yes	feature_selection_redundancy_filter	lar_july_uncertain	1	redundancy: Jaccard > 0.95	removed_during_redundancy_filter
larval_stage_lar_jun_present	life_cycle_general	Encoded larval-stage presence during June.	yes	feature_selection_redundancy_filter	lar_jun	1	redundancy: Jaccard > 0.95	removed_during_redundancy_filter
larval_stage_lar_jun_uncertain	life_cycle_general	Encoded uncertain larval-stage occurrence during June.	yes	feature_selection_redundancy_filter	lar_jun_uncertain	1	redundancy: Jaccard > 0.95	removed_during_redundancy_filter
larval_stage_lar_mar_present	life_cycle_general	Encoded larval-stage presence during March.	yes	feature_selection_redundancy_filter	lar_mar	1	redundancy: Jaccard > 0.95	removed_during_redundancy_filter
larval_stage_lar_mar_uncertain	life_cycle_general	Encoded uncertain larval-stage occurrence during March.	yes	feature_selection_redundancy_filter	lar_mar_uncertain	1	redundancy: Jaccard > 0.95	removed_during_redundancy_filter
larval_stage_lar_may_present	life_cycle_general	Encoded larval-stage presence during May.	yes	feature_selection_redundancy_filter	lar_may	1	redundancy: Jaccard > 0.95	removed_during_redundancy_filter
larval_stage_lar_may_uncertain	life_cycle_general	Encoded uncertain larval-stage occurrence during May.	yes	feature_selection_redundancy_filter	lar_may_uncertain	1	redundancy: Jaccard > 0.95	removed_during_redundancy_filter
larval_stage_lar_nov_present	life_cycle_general	Encoded larval-stage presence during November.	yes	feature_selection_redundancy_filter	lar_nov	1	redundancy: Jaccard > 0.95	removed_during_redundancy_filter
larval_stage_lar_nov_uncertain	life_cycle_general	Encoded uncertain larval-stage occurrence during November.	yes	feature_selection_redundancy_filter	lar_nov_uncertain	1	redundancy: Jaccard > 0.95	removed_during_redundancy_filter
larval_stage_lar_oct_present	life_cycle_general	Encoded larval-stage presence during October.	yes	feature_selection_redundancy_filter	lar_oct	1	redundancy: Jaccard > 0.95	removed_during_redundancy_filter
larval_stage_lar_oct_uncertain	life_cycle_general	Encoded uncertain larval-stage occurrence during October.	yes	feature_selection_redundancy_filter	lar_oct_uncertain	1	redundancy: Jaccard > 0.95	removed_during_redundancy_filter
larval_stage_lar_sep_present	life_cycle_general	Encoded larval-stage presence during September.	yes	feature_selection_redundancy_filter	lar_sep	1	redundancy: Jaccard > 0.95	removed_during_redundancy_filter
larval_stage_lar_sep_uncertain	life_cycle_general	Encoded uncertain larval-stage occurrence during September.	yes	feature_selection_redundancy_filter	lar_sep_uncertain	1	redundancy: Jaccard > 0.95	removed_during_redundancy_filter
hostplant_or_hostplant_category_common_reed_phragmites_australis	life_history_misc	Encoded hostplant or hostplant-category association: common reed phragmites australis.	yes	feature_selection_redundancy_filter	hostplant_or_hostplant_category_scientific_phragmites_australis	1	redundancy: Jaccard > 0.95	removed_during_redundancy_filter
hostplant_or_hostplant_category_pedunculate_oak_quercus_robur	life_history_misc	Encoded hostplant or hostplant-category association: pedunculate oak quercus robur.	yes	feature_selection_redundancy_filter	hostplant_or_hostplant_category_scientific_quercus_robur	1	redundancy: Jaccard > 0.95	removed_during_redundancy_filter
hostplant_or_hostplant_category_traveller_s_joy_clematis_vitalba	life_history_misc	Encoded hostplant or hostplant-category association: traveller s joy clematis vitalba.	yes	feature_selection_redundancy_filter	hostplant_or_hostplant_category_scientific_clematis_vitalba	1	redundancy: Jaccard > 0.95	removed_during_redundancy_filter
pup_multiple_sometimes	life_history_misc	Species sometimes overwinters more than once as a pupa.	yes	feature_selection_redundancy_filter	pup_multiple_2	1	redundancy: Jaccard > 0.95	removed_during_redundancy_filter
pupal_stage_pup_aug_present_overwinter_multiple	overwintering	Encoded pupal-stage presence during August only when the species overwinters more than once as a pupa.	yes	feature_selection_redundancy_filter	pup_aug_overwinters	1	redundancy: Jaccard > 0.95	removed_during_redundancy_filter
pupal_stage_pup_jul_present_overwinter_multiple	overwintering	Encoded pupal-stage presence during July only when the species overwinters more than once as a pupa.	yes	feature_selection_redundancy_filter	pup_jul_overwinters	1	redundancy: Jaccard > 0.95	removed_during_redundancy_filter
pupal_stage_pup_jun_present_overwinter_multiple	overwintering	Encoded pupal-stage presence during June only when the species overwinters more than once as a pupa.	yes	feature_selection_redundancy_filter	pup_jun_overwinters	1	redundancy: Jaccard > 0.95	removed_during_redundancy_filter
pupal_stage_pup_may_present_overwinter_multiple	overwintering	Encoded pupal-stage presence during May only when the species overwinters more than once as a pupa.	yes	feature_selection_redundancy_filter	pup_may_overwinters	1	redundancy: Jaccard > 0.95	removed_during_redundancy_filter
pup_dec	phenology	Species is in the pupal stage during December.	yes	feature_selection_redundancy_filter	pup_nov	0.984709	redundancy: Jaccard > 0.95	removed_during_redundancy_filter
pup_feb	phenology	Species is in the pupal stage during February.	yes	feature_selection_redundancy_filter	pup_nov	0.972477	redundancy: Jaccard > 0.95	removed_during_redundancy_filter
pup_jan	phenology	Species is in the pupal stage during January.	yes	feature_selection_redundancy_filter	pup_nov	0.978593	redundancy: Jaccard > 0.95	removed_during_redundancy_filter
pup_mar	phenology	Species is in the pupal stage during March.	yes	feature_selection_redundancy_filter	pup_nov	0.933535	redundancy: indirect/chain collapse; nearest retained partner in step1 has Jaccard < 0.95	removed_during_redundancy_filter
pupal_stage_pup_apr_present	phenology	Encoded pupal-stage presence during April.	yes	feature_selection_redundancy_filter	pup_apr	1	redundancy: Jaccard > 0.95	removed_during_redundancy_filter
pupal_stage_pup_aug_present	phenology	Encoded pupal-stage presence during August.	yes	feature_selection_redundancy_filter	pup_aug	1	redundancy: Jaccard > 0.95	removed_during_redundancy_filter
pupal_stage_pup_dec_present	phenology	Encoded pupal-stage presence during December.	yes	feature_selection_redundancy_filter	pup_nov	0.984709	redundancy: Jaccard > 0.95	removed_during_redundancy_filter
pupal_stage_pup_feb_present	phenology	Encoded pupal-stage presence during February.	yes	feature_selection_redundancy_filter	pup_nov	0.972477	redundancy: Jaccard > 0.95	removed_during_redundancy_filter
pupal_stage_pup_jan_present	phenology	Encoded pupal-stage presence during January.	yes	feature_selection_redundancy_filter	pup_nov	0.978593	redundancy: Jaccard > 0.95	removed_during_redundancy_filter
pupal_stage_pup_jul_present	phenology	Encoded pupal-stage presence during July.	yes	feature_selection_redundancy_filter	pup_jul	1	redundancy: Jaccard > 0.95	removed_during_redundancy_filter
pupal_stage_pup_jun_present	phenology	Encoded pupal-stage presence during June.	yes	feature_selection_redundancy_filter	pup_jun	1	redundancy: Jaccard > 0.95	removed_during_redundancy_filter
pupal_stage_pup_mar_present	phenology	Encoded pupal-stage presence during March.	yes	feature_selection_redundancy_filter	pup_nov	0.933535	redundancy: indirect/chain collapse; nearest retained partner in step1 has Jaccard < 0.95	removed_during_redundancy_filter
pupal_stage_pup_may_present	phenology	Encoded pupal-stage presence during May.	yes	feature_selection_redundancy_filter	pup_may	1	redundancy: Jaccard > 0.95	removed_during_redundancy_filter
pupal_stage_pup_nov_present	phenology	Encoded pupal-stage presence during November.	yes	feature_selection_redundancy_filter	pup_nov	1	redundancy: Jaccard > 0.95	removed_during_redundancy_filter
pupal_stage_pup_oct_present	phenology	Encoded pupal-stage presence during October.	yes	feature_selection_redundancy_filter	pup_oct	1	redundancy: Jaccard > 0.95	removed_during_redundancy_filter
pupal_stage_pup_sep_present	phenology	Encoded pupal-stage presence during September.	yes	feature_selection_redundancy_filter	pup_sep	1	redundancy: Jaccard > 0.95	removed_during_redundancy_filter
communal_or_nest_all_instars	reproductive_strategy	Larvae feed or bask communally, or inhabit a communal nest, for all instars except the final instar.	yes	feature_selection_redundancy_filter	communal_or_nest_1	1	redundancy: Jaccard > 0.95	removed_during_redundancy_filter
communal_or_nest_early_instars	reproductive_strategy	Larvae feed or bask communally, or inhabit a communal nest, only in early instars.	yes	feature_selection_redundancy_filter	communal_or_nest_2	1	redundancy: Jaccard > 0.95	removed_during_redundancy_filter
immigrant_1	dispersal_mobility	Species is a known immigrant to Great Britain, Ireland, the Channel Islands, or the Isle of Man.	yes	feature_selection_trait_family_ablation			Trait family ablation: dispersal_mobility family removed after stability-based feature selection	removed_during_trait_family_ablation
immigrant_2	dispersal_mobility	Species is a suspected, possible, or probable immigrant.	yes	feature_selection_trait_family_ablation			Trait family ablation: dispersal_mobility family removed after stability-based feature selection	removed_during_trait_family_ablation
resident_1	dispersal_mobility	Species is a resident in Great Britain, Ireland, the Channel Islands, or the Isle of Man and can successfully overwinter.	yes	feature_selection_trait_family_ablation			Trait family ablation: dispersal_mobility family removed after stability-based feature selection	removed_during_trait_family_ablation
resident_2	dispersal_mobility	Species is a temporary resident, or resident status is less certain.	yes	feature_selection_trait_family_ablation			Trait family ablation: dispersal_mobility family removed after stability-based feature selection	removed_during_trait_family_ablation
dead_withered_leaves_most_common	microhabitat	Most common hostplant category includes dead or withered leaves.	yes	feature_selection_trait_family_ablation			Trait family ablation: microhabitat family removed after stability-based feature selection	removed_during_trait_family_ablation
wingless_reduced_wing_female	morphology	Adult females are wingless or have reduced wings incapable of flight.	yes	feature_selection_trait_family_ablation			Trait family ablation: morphology family removed after stability-based feature selection	removed_during_trait_family_ablation
pup_aug_overwinters	overwintering	Species overwinters as a pupa, with occurrence during August linked to multiple overwintering.	yes	feature_selection_trait_family_ablation			Trait family ablation: overwintering family removed after stability-based feature selection	removed_during_trait_family_ablation
pup_jul_overwinters	overwintering	Species overwinters as a pupa, with occurrence during July linked to multiple overwintering.	yes	feature_selection_trait_family_ablation			Trait family ablation: overwintering family removed after stability-based feature selection	removed_during_trait_family_ablation
pup_jun_overwinters	overwintering	Species overwinters as a pupa, with occurrence during June linked to multiple overwintering.	yes	feature_selection_trait_family_ablation			Trait family ablation: overwintering family removed after stability-based feature selection	removed_during_trait_family_ablation
pup_may_overwinters	overwintering	Species overwinters as a pupa, with occurrence during May linked to multiple overwintering.	yes	feature_selection_trait_family_ablation			Trait family ablation: overwintering family removed after stability-based feature selection	removed_during_trait_family_ablation
communal_or_nest_1	reproductive_strategy	Larvae feed or bask communally, or inhabit a communal nest, for all instars except the final instar.	yes	feature_selection_trait_family_ablation			Trait family ablation: reproductive_strategy family removed after stability-based feature selection	removed_during_trait_family_ablation
communal_or_nest_2	reproductive_strategy	Larvae feed or bask communally, or inhabit a communal nest, only in early instars.	yes	feature_selection_trait_family_ablation			Trait family ablation: reproductive_strategy family removed after stability-based feature selection	removed_during_trait_family_ablation
extinct_gb	status_distribution_indicator	Species is listed as extinct in Great Britain.	yes	pre_final_status_distribution_exclusion			Status/distribution indicator excluded from network feature set; conservation status was reserved for post hoc interpretation	removed_before_final_network_construction
extinct_i	status_distribution_indicator	Species is listed as extinct in Ireland.	yes	pre_final_status_distribution_exclusion			Status/distribution indicator excluded from network feature set; conservation status was reserved for post hoc interpretation	removed_before_final_network_construction
diurnal	activity_behavior	Adults are active during the day.	yes					retained_in_final_network_matrix
other_vegetation_external	activity_behavior	Species forms a pupa externally on vegetation other than the hostplant.	yes					retained_in_final_network_matrix
easily_disturbed_by_day	behavioral_ecology	Adults are easily flushed from cover during the day.	yes					retained_in_final_network_matrix
1_woodland	developmental_substrate	Breeding habitat includes woodland.	yes					retained_in_final_network_matrix
1a_broadleaved_woodland	developmental_substrate	Breeding habitat includes broadleaved woodland.	yes					retained_in_final_network_matrix
1b_coniferious_woodland	developmental_substrate	Breeding habitat includes coniferous woodland.	yes					retained_in_final_network_matrix
1d_wet_woodland_alder_willow_carr	developmental_substrate	Breeding habitat includes wet woodland, alder carr, or willow carr.	yes					retained_in_final_network_matrix
below_ground	developmental_substrate	Species forms a pupa below ground or in ants’ nests.	yes					retained_in_final_network_matrix
dead_rotten_wood	developmental_substrate	Species forms a pupa within decaying or dead wood.	yes					retained_in_final_network_matrix
other_vegetation_external	developmental_substrate	Species forms a pupa externally on vegetation other than the hostplant.	yes					retained_in_final_network_matrix
stone_inc_walls	developmental_substrate	Species pupates under rocks, in rock crevices, or within stone walls.	yes					retained_in_final_network_matrix
england	geography_distribution	Recorded present in England.	yes					retained_in_final_network_matrix
northern_ireland	geography_distribution	Recorded present in Northern Ireland.	yes					retained_in_final_network_matrix
republic_of_ireland	geography_distribution	Recorded present in the Republic of Ireland.	yes					retained_in_final_network_matrix
scotland	geography_distribution	Recorded present in Scotland.	yes					retained_in_final_network_matrix
wales	geography_distribution	Recorded present in Wales.	yes					retained_in_final_network_matrix
adult_1	overwintering	Adult stage is confirmed in the source dataset.	yes					retained_in_final_network_matrix
adult_2	overwintering	Adult stage is present under an alternate or coded state in the source dataset.	yes					retained_in_final_network_matrix
egg_1	overwintering	Egg stage is confirmed in the source dataset.	yes					retained_in_final_network_matrix
egg_apr	life_cycle_general	Species is in the egg stage during April.	yes					retained_in_final_network_matrix
egg_feb	life_cycle_general	Species is in the egg stage during February.	yes					retained_in_final_network_matrix
egg_jul	life_cycle_general	Species is in the egg stage during July.	yes					retained_in_final_network_matrix
egg_jun	life_cycle_general	Species is in the egg stage during June.	yes					retained_in_final_network_matrix
egg_mar	life_cycle_general	Species is in the egg stage during March.	yes					retained_in_final_network_matrix
egg_may	life_cycle_general	Species is in the egg stage during May.	yes					retained_in_final_network_matrix
egg_nov	life_cycle_general	Species is in the egg stage during November.	yes					retained_in_final_network_matrix
egg_oct	life_cycle_general	Species is in the egg stage during October.	yes					retained_in_final_network_matrix
egg_sep	life_cycle_general	Species is in the egg stage during September.	yes					retained_in_final_network_matrix
lar_apr	life_cycle_general	Species is in the larval stage during April.	yes					retained_in_final_network_matrix
lar_apr_uncertain	life_cycle_general	Larval-stage presence during April is uncertain.	yes					retained_in_final_network_matrix
lar_aug	life_cycle_general	Species is in the larval stage during August.	yes					retained_in_final_network_matrix
lar_aug_uncertain	life_cycle_general	Larval-stage presence during August is uncertain.	yes					retained_in_final_network_matrix
lar_dec_uncertain	life_cycle_general	Larval-stage presence during December is uncertain.	yes					retained_in_final_network_matrix
lar_feb_uncertain	life_cycle_general	Larval-stage presence during February is uncertain.	yes					retained_in_final_network_matrix
lar_jan_uncertain	life_cycle_general	Larval-stage presence during January is uncertain.	yes					retained_in_final_network_matrix
lar_july	life_cycle_general	Species is in the larval stage during July.	yes					retained_in_final_network_matrix
lar_july_uncertain	life_cycle_general	Larval-stage presence during July is uncertain.	yes					retained_in_final_network_matrix
lar_jun	life_cycle_general	Species is in the larval stage during June.	yes					retained_in_final_network_matrix
lar_jun_uncertain	life_cycle_general	Larval-stage presence during June is uncertain.	yes					retained_in_final_network_matrix
lar_mar	life_cycle_general	Species is in the larval stage during March.	yes					retained_in_final_network_matrix
lar_mar_uncertain	life_cycle_general	Larval-stage presence during March is uncertain.	yes					retained_in_final_network_matrix
lar_may	life_cycle_general	Species is in the larval stage during May.	yes					retained_in_final_network_matrix
lar_may_uncertain	life_cycle_general	Larval-stage presence during May is uncertain.	yes					retained_in_final_network_matrix
lar_multiple_1	life_cycle_general	Encoded larval-stage variable: multiple 1.	yes					retained_in_final_network_matrix
lar_multiple_2	life_cycle_general	Encoded larval-stage variable: multiple 2.	yes					retained_in_final_network_matrix
lar_nov	life_cycle_general	Species is in the larval stage during November.	yes					retained_in_final_network_matrix
lar_nov_uncertain	life_cycle_general	Larval-stage presence during November is uncertain.	yes					retained_in_final_network_matrix
lar_oct	life_cycle_general	Species is in the larval stage during October.	yes					retained_in_final_network_matrix
lar_oct_uncertain	life_cycle_general	Larval-stage presence during October is uncertain.	yes					retained_in_final_network_matrix
lar_sep	life_cycle_general	Species is in the larval stage during September.	yes					retained_in_final_network_matrix
lar_sep_uncertain	life_cycle_general	Larval-stage presence during September is uncertain.	yes					retained_in_final_network_matrix
larva_1	overwintering	Larva 1.	yes					retained_in_final_network_matrix
larva_within_cocoon_or_cell	overwintering	Larva within cocoon or cell.	yes					retained_in_final_network_matrix
1c_scrub_and_hedgerows	life_history_misc	Breeding habitat includes scrub and hedgerows.	yes					retained_in_final_network_matrix
2_heathland	life_history_misc	Breeding habitat includes heathland.	yes					retained_in_final_network_matrix
3_moorland	life_history_misc	Breeding habitat includes moorland.	yes					retained_in_final_network_matrix
4_grassland	life_history_misc	Breeding habitat includes grassland.	yes					retained_in_final_network_matrix
4a_calcareou_grassland	life_history_misc	Breeding habitat includes calcareous grassland.	yes					retained_in_final_network_matrix
4b_wet_grassland	life_history_misc	Breeding habitat includes wet grassland.	yes					retained_in_final_network_matrix
4c_acid_grassland	life_history_misc	Breeding habitat includes acid grassland.	yes					retained_in_final_network_matrix
5_wetlands	life_history_misc	Breeding habitat includes wetlands.	yes					retained_in_final_network_matrix
5a_bog_mosses_mires	life_history_misc	Breeding habitat includes bogs, mosses, or mires.	yes					retained_in_final_network_matrix
5c_reedbeds	life_history_misc	Breeding habitat includes reedbeds.	yes					retained_in_final_network_matrix
6a_sand_dunes	life_history_misc	Breeding habitat includes sand dunes.	yes					retained_in_final_network_matrix
6c_rocky_coast	life_history_misc	Breeding habitat includes rocky coast.	yes					retained_in_final_network_matrix
6d_coastal_shingle	life_history_misc	Breeding habitat includes coastal shingle.	yes					retained_in_final_network_matrix
7_montane_upland_generalist	life_history_misc	Species occurs in montane/upland habitat as a mainly lowland generalist that extends into uplands.	yes					retained_in_final_network_matrix
7_montane_upland_obligate	life_history_misc	Species is an obligate montane/upland species.	yes					retained_in_final_network_matrix
7_montane_upland_predominately	life_history_misc	Species is predominantly associated with montane/upland habitat but also uses lowland areas.	yes					retained_in_final_network_matrix
8_other_farmland	life_history_misc	Breeding habitat includes farmland or another miscellaneous open habitat.	yes					retained_in_final_network_matrix
8_other_ubiquitous	life_history_misc	Species is associated with ubiquitous or miscellaneous habitats.	yes					retained_in_final_network_matrix
ad_aug	life_history_misc	Species is in the adult stage during August.	yes					retained_in_final_network_matrix
alder_alnus_glutinosa_main	life_history_misc	Alder Alnus Glutinosa is a main hostplant.	yes					retained_in_final_network_matrix
aspen_populus_tremula_main	life_history_misc	Aspen Populus Tremula is a main hostplant.	yes					retained_in_final_network_matrix
beech_fagus_sylvatica_main	life_history_misc	Beech Fagus Sylvatica is a main hostplant.	yes					retained_in_final_network_matrix
bilberry_vaccinium_myrtillus_main	life_history_misc	Bilberry Vaccinium Myrtillus is a main hostplant.	yes					retained_in_final_network_matrix
birches_betula_spp_main	life_history_misc	Birches Betula Spp is a main hostplant.	yes					retained_in_final_network_matrix
blackthorn_prunus_spinosa_main	life_history_misc	Blackthorn Prunus Spinosa is a main hostplant.	yes					retained_in_final_network_matrix
bramble_rubus_fruticosus_main	life_history_misc	Bramble Rubus Fruticosus is a main hostplant.	yes					retained_in_final_network_matrix
broadleaf_trees_also_reported	life_history_misc	Broadleaf Trees is an also-reported hostplant or broad host category.	yes					retained_in_final_network_matrix
broadleaf_trees_most_common	life_history_misc	Broadleaf Trees is the most common hostplant or broad host category.	yes					retained_in_final_network_matrix
coniferous_trees_also_reported	life_history_misc	Coniferous Trees is an also-reported hostplant or broad host category.	yes					retained_in_final_network_matrix
coniferous_trees_most_common	life_history_misc	Coniferous Trees is the most common hostplant or broad host category.	yes					retained_in_final_network_matrix
dandelions_taraxacum_spp_main	life_history_misc	Dandelions Taraxacum Spp is a main hostplant.	yes					retained_in_final_network_matrix
docks_rumex_spp_main	life_history_misc	Docks Rumex Spp is a main hostplant.	yes					retained_in_final_network_matrix
docks_rumex_spp_occasional	life_history_misc	Docks Rumex Spp is an occasional hostplant.	yes					retained_in_final_network_matrix
downy_birch_betula_pubescens_main	life_history_misc	Downy Birch Betula Pubescens is a main hostplant.	yes					retained_in_final_network_matrix
elms_ulmus_spp_main	life_history_misc	Elms Ulmus Spp is a main hostplant.	yes					retained_in_final_network_matrix
ferns_most_common	life_history_misc	Ferns is the most common hostplant or broad host category.	yes					retained_in_final_network_matrix
flowers_flower_buds_catkins	life_history_misc	Larval feeding occurs on flowers, flower buds, or catkins.	yes					retained_in_final_network_matrix
forbs_also_reported	life_history_misc	Forbs is an also-reported hostplant or broad host category.	yes					retained_in_final_network_matrix
forbs_most_common	life_history_misc	Forbs is the most common hostplant or broad host category.	yes					retained_in_final_network_matrix
grasses_most_common	life_history_misc	Grasses is the most common hostplant or broad host category.	yes					retained_in_final_network_matrix
hawthorn_crataegus_monogyna_main	life_history_misc	Hawthorn Crataegus Monogyna is a main hostplant.	yes					retained_in_final_network_matrix
hawthorns_crataegus_spp_main	life_history_misc	Hawthorns Crataegus Spp is a main hostplant.	yes					retained_in_final_network_matrix
hawthorns_crataegus_spp_occasional	life_history_misc	Hawthorns Crataegus Spp is an occasional hostplant.	yes					retained_in_final_network_matrix
hazel_corylus_avellana_main	life_history_misc	Hazel Corylus Avellana is a main hostplant.	yes					retained_in_final_network_matrix
heather_calluna_vulgaris_main	life_history_misc	Heather Calluna Vulgaris is a main hostplant.	yes					retained_in_final_network_matrix
honeysuckle_lonicera_periclymenum_main	life_history_misc	Honeysuckle Lonicera Periclymenum is a main hostplant.	yes					retained_in_final_network_matrix
host_plant_section_other_algae_lichens	life_history_misc	Larval feeding occurs on another hostplant section, including algae or lichens.	yes					retained_in_final_network_matrix
hostplant_main_non_native	life_history_misc	Species mainly uses non-native hostplants but also uses native hostplants.	yes					retained_in_final_network_matrix
hostplant_native	life_history_misc	Hostplant use is primarily or entirely on native hostplants.	yes					retained_in_final_network_matrix
hostplant_only_non_native	life_history_misc	Species uses only non-native hostplants.	yes					retained_in_final_network_matrix
hostplant_or_hostplant_category_scientific_clematis_vitalba	life_history_misc	Encoded hostplant or hostplant-category association: clematis vitalba.	yes					retained_in_final_network_matrix
hostplant_or_hostplant_category_scientific_phragmites_australis	life_history_misc	Encoded hostplant or hostplant-category association: phragmites australis.	yes					retained_in_final_network_matrix
hostplant_or_hostplant_category_scientific_quercus_robur	life_history_misc	Encoded hostplant or hostplant-category association: quercus robur.	yes					retained_in_final_network_matrix
leaves_leaf_buds_fronds_external	life_history_misc	Larval feeding occurs externally on leaves, leaf buds, or fronds.	yes					retained_in_final_network_matrix
lichens_algae_most_common	life_history_misc	Lichens Algae is the most common hostplant or broad host category.	yes					retained_in_final_network_matrix
live_dead_invertebrates_meat_most_common	life_history_misc	Live Dead Invertebrates Meat is the most common hostplant or broad host category.	yes					retained_in_final_network_matrix
oaks_quercus_spp_main	life_history_misc	Oaks Quercus Spp is a main hostplant.	yes					retained_in_final_network_matrix
pedunculate_oak_quercus_robur_main	life_history_misc	Pedunculate Oak Quercus Robur is a main hostplant.	yes					retained_in_final_network_matrix
pup_multiple_2	life_history_misc	Species sometimes overwinters more than once as a pupa.	yes					retained_in_final_network_matrix
roots	life_history_misc	Larval feeding occurs on roots.	yes					retained_in_final_network_matrix
sedges_most_common	life_history_misc	Sedges is the most common hostplant or broad host category.	yes					retained_in_final_network_matrix
seeds_berries_fruits	life_history_misc	Larval feeding occurs on seeds, berries, or fruits.	yes					retained_in_final_network_matrix
shrubs_dwarf_shrubs_also_reported	life_history_misc	Shrubs Dwarf Shrubs is an also-reported hostplant or broad host category.	yes					retained_in_final_network_matrix
shrubs_dwarf_shrubs_most_common	life_history_misc	Shrubs Dwarf Shrubs is the most common hostplant or broad host category.	yes					retained_in_final_network_matrix
specificity_monophagous	life_history_misc	Species is monophagous, feeding on a single hostplant.	yes					retained_in_final_network_matrix
specificity_oligophagous_genus	life_history_misc	Species is oligophagous at the genus level, feeding within a single plant genus.	yes					retained_in_final_network_matrix
specificity_polyphagous	life_history_misc	Species is polyphagous, feeding on plants from two or more families.	yes					retained_in_final_network_matrix
stem_shoot	life_history_misc	Larval feeding occurs on stems or shoots.	yes					retained_in_final_network_matrix
trunk_branches	life_history_misc	Larval feeding occurs on trunk bark or branches.	yes					retained_in_final_network_matrix
willow_salix_spp_main	life_history_misc	Willow Salix Spp is a main hostplant.	yes					retained_in_final_network_matrix
5b_fens_and_marshes	life_history_misc	Breeding habitat includes fens and marshes.	yes					retained_in_final_network_matrix
6b_saltmarsh	life_history_misc	Breeding habitat includes saltmarsh.	yes					retained_in_final_network_matrix
ad_apr	phenology	Species is in the adult stage during April.	yes					retained_in_final_network_matrix
ad_dec	phenology	Species is in the adult stage during December.	yes					retained_in_final_network_matrix
ad_feb	phenology	Species is in the adult stage during February.	yes					retained_in_final_network_matrix
ad_jan	phenology	Species is in the adult stage during January.	yes					retained_in_final_network_matrix
ad_jul	phenology	Species is in the adult stage during July.	yes					retained_in_final_network_matrix
ad_jun	phenology	Species is in the adult stage during June.	yes					retained_in_final_network_matrix
ad_mar	phenology	Species is in the adult stage during March.	yes					retained_in_final_network_matrix
ad_may	phenology	Species is in the adult stage during May.	yes					retained_in_final_network_matrix
ad_nov	phenology	Species is in the adult stage during November.	yes					retained_in_final_network_matrix
ad_oct	phenology	Species is in the adult stage during October.	yes					retained_in_final_network_matrix
ad_sep	phenology	Species is in the adult stage during September.	yes					retained_in_final_network_matrix
pup_apr	phenology	Species is in the pupal stage during April.	yes					retained_in_final_network_matrix
pup_aug	phenology	Species is in the pupal stage during August.	yes					retained_in_final_network_matrix
pup_jul	phenology	Species is in the pupal stage during July.	yes					retained_in_final_network_matrix
pup_jun	phenology	Species is in the pupal stage during June.	yes					retained_in_final_network_matrix
pup_may	phenology	Species is in the pupal stage during May.	yes					retained_in_final_network_matrix
pup_nov	phenology	Species is in the pupal stage during November.	yes					retained_in_final_network_matrix
pup_oct	phenology	Species is in the pupal stage during October.	yes					retained_in_final_network_matrix
pup_sep	phenology	Species is in the pupal stage during September.	yes					retained_in_final_network_matrix
pupal_habit_hostplant_external_confirmed	pupal_habit	Species forms a pupa externally on the hostplant (confirmed).	yes					retained_in_final_network_matrix
pupal_habit_hostplant_internal_stem_confirmed	pupal_habit	Species forms a pupa within the stems of the hostplant (confirmed).	yes					retained_in_final_network_matrix
pupal_habit_leaf_litter_moss_on_ground_soil_surface_confirmed	pupal_habit	Species forms a pupa on the ground or soil surface, among leaf litter, or among mosses (confirmed).	yes					retained_in_final_network_matrix
pupal_habit_leaf_litter_moss_on_ground_soil_surface_requires_confirmation	pupal_habit	Species likely forms a pupa on the ground or soil surface, among leaf litter, or among mosses (requires confirmation).	yes					retained_in_final_network_matrix
gb_threatened_binary	status_distribution_indicator	Binary indicator that Great Britain Red List status is threatened (VU/EN/CR).	no				Retained as a status/outcome indicator alongside the final network matrix; not part of the labeled incidence matrix used for redundancy filtering; incorporated after community detection	retained_in_final_network_matrix
ie_threatened_binary	status_distribution_indicator	Binary indicator that Ireland Red List status is threatened (VU/EN/CR).	no				Retained as a status/outcome indicator alongside the final network matrix; not part of the labeled incidence matrix used for redundancy filtering; incorporated after community detection	retained_in_final_network_matrix
obligate_multivoltine	voltinism	Species has two or more generations per year in at least part of its range.	yes					retained_in_final_network_matrix
obligate_univoltine	voltinism	Species has only one generation per year in at least part of its range.	yes					retained_in_final_network_matrix
partial_generation	voltinism	Species may have a partial additional generation in some years.	yes					retained_in_final_network_matrix
