# Supplementary material for: Ecological strategies and extinction risk in butterflies and macro-moths of Great Britain and Ireland: A trait similarity network approach
Source: PLoS One. 2026 May 13;21(5):e0348053. doi: 10.1371/journal.pone.0348053 (PMC13170849; doi:10.1371/journal.pone.0348053)
Supplement: S2 Table — This table lists the ecological trait families used to construct the species–trait incidence matrix, along with example encoded variables and the number of trait-value columns initially available in each family and retained after preprocessing. Filtering steps included removal of rare or near-universal trait-values based on prevalence thresholds and elimination of redundant variables using pairwise similarity criteria. The retained trait families formed the basis for subsequent network construction and community detection analyses. (CSV) [file pone.0348053.s002.csv]

trait_family	example_encoded_variables	number_initially_included	number_retained_after_filtering
Activity / Behavior	diurnal; nocturnal	2	2
Behavioral Ecology	easily disturbed by day	1	1
Developmental Substrate	below ground; dead / rotten wood; external on other vegetation	8	8
Dispersal / Mobility	possible immigrant; temporary resident; immigrant in GB / Ireland / CI / IOM	8	0
Geography / Distribution	England; Scotland; Wales	5	5
Life Cycle	egg in January; larva in July; pupa in March	68	37
Life History / Host Associations	alder alnus glutinosa main; broadleaf trees most common; birches betula spp main	74	70
Microhabitat	dead / withered leaves	1	0
Morphology	wingless or reduced-wing female	1	0
Overwintering	pupa in May overwinters; pupa in August overwinters; pupal stage pup aug present overwinter multiple	8	0
Phenology	adult in April; pupa in July; adult in September	37	21
Pupal Habit	pupation external on host plant; pupation inside host-plant stem; pupation in leaf litter / moss / soil surface	4	4
Reproductive Strategy	communal / nest: all instars; communal / nest: early instars	4	0
Status / Distribution Indicators	extinct in Great Britain; red list Great Britain lc; red list ireland vu	20	0
Voltinism	obligate univoltine; obligate multivoltine; partial generation	3	3
