# Supplementary material for: Ecological strategies and extinction risk in butterflies and macro-moths of Great Britain and Ireland: A trait similarity network approach
Source: PLoS One. 2026 May 13;21(5):e0348053. doi: 10.1371/journal.pone.0348053 (PMC13170849; doi:10.1371/journal.pone.0348053)
Supplement: S3 Table — Table S3 reports the observed and expected counts of threatened and non-threatened species within each Leiden community under the null hypothesis that conservation status is independent of community membership (Great Britain Red List status). Expected values were derived from the chi-square test of independence described in the Results. This table provides the contingency structure underlying the global chi-square statistic and highlights which communities contribute most strongly to deviations from random expectation. Community 8 is omitted due to its small size, which results in expected counts below the threshold required for chi-square testing. (CSV) [file pone.0348053.s003.csv]

Community	Observed threatened	Expected threatened	Observed not threatened	Expected not threatened
0 -- Generalist resource--associated	12	18.13	191	184.87
1 -- Diffuse phenology	0	0.98	11	10.02
2 -- Mixed pupation strategies	10	11.34	117	115.66
3 -- Early-development phenology	23	12.06	112	122.94
4 -- Woody-substrate--associated	6	11.97	128	122.03
5 -- Early adult activity	2	6.43	70	65.57
6 -- Shrub- and climber-associated	3	5.98	64	61.02
7 -- Multivoltine, externally developing	15	4.11	31	41.89
