# Supplementary material for: Ecological strategies and extinction risk in butterflies and macro-moths of Great Britain and Ireland: A trait similarity network approach
Source: PLoS One. 2026 May 13;21(5):e0348053. doi: 10.1371/journal.pone.0348053 (PMC13170849; doi:10.1371/journal.pone.0348053)
Supplement: S4 Table — This table provides the classification of each species included in the analysis as either a butterfly or a macro-moth, based on standard usage in British and Irish Lepidoptera recording and ecological literature. These designations were used for descriptive summaries and supplemental comparisons only and were not incorporated into trait encoding, feature selection, network construction, or community detection analyses. The table supports interpretation of results that distinguish patterns between butterflies and macro-moths across the detected trait-based communities. (CSV) [file pone.0348053.s004.csv]

scientific_name	common_name	family	category	leiden
Abraxas grossulariata	Magpie Moth	Geometridae	moth	6
Abraxas sylvata	Clouded Magpie	Geometridae	moth	4
Abrostola tripartita	Spectacle	Noctuidae	moth	2
Abrostola triplasia	Dark Spectacle	Noctuidae	moth	2
Acasis viretata	Yellow-barred Brindle	Geometridae	moth	4
Acherontia atropos	Death's-head Hawk-moth	Sphingidae	moth	2
Achlya flavicornis	Yellow Horned	Drepanidae	moth	5
Acontia lucida	Pale Shoulder	Noctuidae	moth	1
Acontia trabealis	Spotted Sulphur	Noctuidae	moth	2
Acosmetia caliginosa	Reddish Buff	Noctuidae	moth	2
Acronicta aceris	Sycamore	Noctuidae	moth	4
Acronicta alni	Alder Moth	Noctuidae	moth	4
Acronicta auricoma	Scarce Dagger	Noctuidae	moth	2
Acronicta cinerea	Sweet Gale Moth	Noctuidae	moth	4
Acronicta leporina	Miller	Noctuidae	moth	4
Acronicta menyanthidis	Light Knot Grass	Noctuidae	moth	4
Acronicta psi	Grey Dagger	Noctuidae	moth	4
Acronicta rumicis	Knot Grass	Noctuidae	moth	2
Acronicta strigosa	Marsh Dagger	Noctuidae	moth	2
Acronicta tridens	Dark Dagger	Noctuidae	moth	4
Actebia fennica	Eversmann's Rustic	Noctuidae	moth	1
Actebia praecox	Portland Moth	Noctuidae	moth	0
Actinotia polyodon	Purple Cloud	Noctuidae	moth	1
Adscita geryon	Cistus Forester	Zygaenidae	moth	7
Adscita statices	Forester	Zygaenidae	moth	7
Aedia funesta	Druid	Noctuidae	moth	1
Aedia leucomelas	Sorcerer	Noctuidae	moth	1
Aethalura punctulata	Grey Birch	Geometridae	moth	4
Aglais io	Peacock	Nymphalidae	butterfly	5
Aglais urticae	Small Tortoiseshell	Nymphalidae	butterfly	5
Agriopis aurantiaria	Scarce Umber	Geometridae	moth	3
Agriopis leucophaearia	Spring Usher	Geometridae	moth	5
Agriopis marginaria	Dotted Border	Geometridae	moth	5
Agrius convolvuli	Convolvulus Hawk-moth	Sphingidae	moth	2
Agrochola circellaris	Brick	Noctuidae	moth	3
Agrochola haematidea	Southern Chestnut	Noctuidae	moth	3
Agrochola helvola	Flounced Chestnut	Noctuidae	moth	3
Agrochola litura	Brown-spot Pinion	Noctuidae	moth	3
Agrochola lota	Red-line Quaker	Noctuidae	moth	3
Agrochola lychnidis	Beaded Chestnut	Noctuidae	moth	3
Agrochola macilenta	Yellow-line Quaker	Noctuidae	moth	3
Agrotis bigramma	Great Dart	Noctuidae	moth	1
Agrotis catalaunensis	Grouville Dart	Noctuidae	moth	8
Agrotis cinerea	Light Feathered Rustic	Noctuidae	moth	7
Agrotis clavis	Heart and Club	Noctuidae	moth	0
Agrotis exclamationis	Heart and Dart	Noctuidae	moth	0
Agrotis graslini	Woods's Dart	Noctuidae	moth	1
Agrotis herzogi	Spalding's Dart	Noctuidae	moth	1
Agrotis ipsilon	Dark Sword-grass	Noctuidae	moth	1
Agrotis puta	Shuttle-shaped Dart	Noctuidae	moth	0
Agrotis ripae	Sand Dart	Noctuidae	moth	0
Agrotis segetum	Turnip Moth	Noctuidae	moth	0
Agrotis trux	Crescent Dart	Noctuidae	moth	0
Agrotis vestigialis	Archer's Dart	Noctuidae	moth	0
Alcis jubata	Dotted Carpet	Geometridae	moth	0
Alcis repandata	Mottled Beauty	Geometridae	moth	6
Aleucis distinctata	Sloe Carpet	Geometridae	moth	5
Allophyes oxyacanthae	Green-brindled Crescent	Noctuidae	moth	3
Alsophila aescularia	March Moth	Geometridae	moth	5
Amphipoea crinanensis	Crinan Ear	Noctuidae	moth	3
Amphipoea fucosa	Saltern Ear	Noctuidae	moth	3
Amphipoea lucens	Large Ear	Noctuidae	moth	3
Amphipoea oculea	Ear Moth	Noctuidae	moth	3
Amphipyra berbera	Svensson's Copper Underwing	Noctuidae	moth	3
Amphipyra pyramidea	Copper Underwing	Noctuidae	moth	3
Amphipyra tragopoginis	Mouse Moth	Noctuidae	moth	3
Anaplectoides prasina	Green Arches	Noctuidae	moth	6
Anarta melanopa	Broad-bordered White Underwing	Noctuidae	moth	4
Anarta myrtilli	Beautiful Yellow Underwing	Noctuidae	moth	2
Anarta trifolii	Nutmeg	Noctuidae	moth	2
Angerona prunaria	Orange Moth	Geometridae	moth	6
Anorthoa munda	Twin-spotted Quaker	Noctuidae	moth	5
Anthocharis cardamines	Orange-tip	Pieridae	butterfly	2
Anticlea derivata	Streamer	Geometridae	moth	5
Anticollix sparsata	Dentated Pug	Geometridae	moth	4
Antitype chi	Grey Chi	Noctuidae	moth	3
Apamea anceps	Large Nutmeg	Noctuidae	moth	0
Apamea crenata	Clouded-bordered Brindle	Noctuidae	moth	0
Apamea epomidion	Clouded Brindle	Noctuidae	moth	0
Apamea exulis	Northern Arches / Exile	Noctuidae	moth	0
Apamea furva	Confused	Noctuidae	moth	0
Apamea lateritia	Scarce Brindle	Noctuidae	moth	1
Apamea lithoxylaea	Light Arches	Noctuidae	moth	0
Apamea monoglypha	Dark Arches	Noctuidae	moth	0
Apamea oblonga	Crescent Striped	Noctuidae	moth	0
Apamea remissa	Dusky Brocade	Noctuidae	moth	0
Apamea scolopacina	Slender Brindle	Noctuidae	moth	0
Apamea sordens	Rustic Shoulder-knot	Noctuidae	moth	0
Apamea sublustris	Reddish Light Arches	Noctuidae	moth	1
Apamea unanimis	Small Clouded Brindle	Noctuidae	moth	0
Apatura iris	Purple Emperor	Nymphalidae	butterfly	6
Apeira syringaria	Lilac Beauty	Geometridae	moth	6
Aphantopus hyperantus	Ringlet	Nymphalidae	butterfly	0
Aplasta ononaria	Rest Harrow	Geometridae	moth	0
Aplocera efformata	Lesser Treble-bar	Geometridae	moth	0
Aplocera plagiata	Treble-bar	Geometridae	moth	0
Aplocera praeformata	Purple Treble-bar	Geometridae	moth	1
Apocheima hispidaria	Small Brindled Beauty	Geometridae	moth	5
Apoda limacodes	Festoon	Limacodidae	moth	6
Aporia crataegi	Black-veined White	Pieridae	butterfly	1
Aporophyla australis	Feathered Brindle	Noctuidae	moth	0
Aporophyla lueneburgensis	Northern Deep-brown Dart	Noctuidae	moth	0
Aporophyla lutulenta	Deep-brown Dart	Noctuidae	moth	0
Aporophyla nigra	Black Rustic	Noctuidae	moth	0
Apterogenum ypsillon	Dingy Shears	Noctuidae	moth	3
Archanara dissoluta	Brown-veined Wainscot	Noctuidae	moth	3
Archanara neurica	White-mantled Wainscot	Noctuidae	moth	3
Archiearis parthenias	Orange Underwing	Geometridae	moth	5
Arctia caja	Garden Tiger	Erebidae	moth	0
Arctia villica	Cream-spot Tiger	Erebidae	moth	0
Arctornis l-nigrum	Black V Moth	Erebidae	moth	1
Arenostola phragmitidis	Fen Wainscot	Noctuidae	moth	3
Argynnis paphia	Silver-washed Fritillary	Nymphalidae	butterfly	0
Aricia agestis	Brown Argus	Lycaenidae	butterfly	7
Aricia artaxerxes	Northern Brown Argus	Lycaenidae	butterfly	7
Aspitates gilvaria	Straw Belle	Geometridae	moth	0
Aspitates ochrearia	Yellow Belle	Geometridae	moth	7
Asteroscopus sphinx	Sprawler	Noctuidae	moth	3
Asthena albulata	Small White Wave	Geometridae	moth	4
Atethmia centrago	Centre-barred Sallow	Noctuidae	moth	3
Athetis hospes	Porter's Rustic	Noctuidae	moth	1
Athetis pallustris	Marsh Moth	Noctuidae	moth	7
Atolmis rubricollis	Red-necked Footman	Erebidae	moth	2
Autographa bractea	Gold Spangle	Noctuidae	moth	0
Autographa gamma	Silver Y	Noctuidae	moth	0
Autographa jota	Plain Golden Y	Noctuidae	moth	0
Autographa pulchrina	Beautiful Golden Y	Noctuidae	moth	6
Axylia putris	Flame	Noctuidae	moth	2
Bembecia ichneumoniformis	Six-belted Clearwing	Sesiidae	moth	7
Bena bicolorana	Scarce Silver-lines	Nolidae	moth	6
Biston betularia	Peppered Moth	Geometridae	moth	4
Biston strataria	Oak Beauty	Geometridae	moth	5
Boloria euphrosyne	Pearl-bordered Fritillary	Nymphalidae	butterfly	7
Boloria selene	Small Pearl-bordered Fritillary	Nymphalidae	butterfly	7
Boudinotiana notha	Light Orange Underwing	Geometridae	moth	5
Brachionycha nubeculosa	Rannoch Sprawler	Noctuidae	moth	5
Brachylomia viminalis	Minor Shoulder-knot	Noctuidae	moth	3
Bryophila domestica	Marbled Beauty	Noctuidae	moth	0
Bryophila raptricula	Marbled Grey	Noctuidae	moth	1
Bupalus piniaria	Bordered White	Geometridae	moth	2
Cabera exanthemata	Common Wave	Geometridae	moth	4
Cabera pusaria	Common White Wave	Geometridae	moth	4
Calamia tridens	Burren Green	Noctuidae	moth	3
Callimorpha dominula	Scarlet Tiger	Erebidae	moth	6
Calliteara pudibunda	Pale Tussock	Erebidae	moth	4
Callophrys rubi	Green Hairstreak	Lycaenidae	butterfly	2
Callopistria juventina	Latin	Noctuidae	moth	1
Callopistria latreillei	Latreille's Latin	Noctuidae	moth	1
Calophasia lunula	Toadflax Brocade	Noctuidae	moth	4
Calophasia platyptera	Antirrhinum Brocade	Noctuidae	moth	1
Campaea margaritaria	Light Emerald	Geometridae	moth	6
Camptogramma bilineata	Yellow Shell	Geometridae	moth	0
Caradrina clavipalpis	Pale Mottled Willow	Noctuidae	moth	0
Caradrina flavirena	Lorimer's Rustic	Noctuidae	moth	1
Caradrina kadenii	Clancy's Rustic	Noctuidae	moth	1
Caradrina morpheus	Mottled Rustic	Noctuidae	moth	0
Carsia sororiata	Manchester Treble-bar	Geometridae	moth	3
Carterocephalus palaemon	Chequered Skipper	Hesperiidae	butterfly	7
Catarhoe cuculata	Royal Mantle	Geometridae	moth	2
Catarhoe rubidata	Ruddy Carpet	Geometridae	moth	2
Catephia alchymista	Alchymist	Erebidae	moth	1
Catocala conjuncta	Minsmere Crimson Underwing	Erebidae	moth	1
Catocala electa	Rosy Underwing	Erebidae	moth	1
Catocala elocata	French Red Underwing	Erebidae	moth	1
Catocala fraxini	Clifden Nonpareil	Erebidae	moth	3
Catocala nupta	Red Underwing	Erebidae	moth	3
Catocala nymphagoga	Oak Yellow Underwing	Erebidae	moth	1
Catocala promissa	Light Crimson Underwing	Erebidae	moth	3
Catocala sponsa	Dark Crimson Underwing	Erebidae	moth	3
Celaena haworthii	Haworth's Minor	Noctuidae	moth	3
Celastrina argiolus	Holly Blue	Lycaenidae	butterfly	4
Cepphis advenaria	Little Thorn	Geometridae	moth	4
Ceramica pisi	Broom Moth	Noctuidae	moth	4
Cerapteryx graminis	Antler Moth	Noctuidae	moth	3
Cerastis leucographa	White-marked	Noctuidae	moth	5
Cerastis rubricosa	Red Chestnut	Noctuidae	moth	5
Cerura erminea	Feline	Notodontidae	moth	1
Cerura vinula	Puss Moth	Notodontidae	moth	4
Charanyca trigrammica	Treble Lines	Noctuidae	moth	0
Charissa obscurata	Annulet	Geometridae	moth	0
Chesias legatella	Streak	Geometridae	moth	3
Chesias rufata	Broom-tip	Geometridae	moth	2
Chiasmia aestimaria	Tamarisk Peacock	Geometridae	moth	1
Chiasmia clathrata	Latticed Heath	Geometridae	moth	2
Chilodes maritima	Silky Wainscot	Noctuidae	moth	0
Chloantha hyperici	Pale-shouldered Cloud	Noctuidae	moth	1
Chlorissa cloraria	Southern Grass Emerald	Geometridae	moth	1
Chlorissa viridata	Small Grass Emerald	Geometridae	moth	4
Chloroclysta miata	Autumn Green Carpet	Geometridae	moth	5
Chloroclysta siterata	Red-Green Carpet	Geometridae	moth	5
Chloroclystis v-ata	V-Pug	Geometridae	moth	4
Chrysodeixis acuta	Tunbridge Wells Gem	Noctuidae	moth	1
Chrysodeixis chalcites	Golden Twin-spot	Noctuidae	moth	1
Cidaria fulvata	Barred Yellow	Geometridae	moth	3
Cilix glaucata	Chinese Character	Drepanidae	moth	4
Cirrhia gilvago	Dusky-lemon Sallow	Noctuidae	moth	3
Cirrhia icteritia	Sallow	Noctuidae	moth	3
Cirrhia ocellaris	Pale-lemon Sallow	Noctuidae	moth	3
Cleora cinctaria	Ringed Carpet	Geometridae	moth	4
Cleorodes lichenaria	Brussels Lace	Geometridae	moth	0
Clostera anachoreta	Scarce Chocolate-tip	Notodontidae	moth	4
Clostera curtula	Chocolate-tip	Notodontidae	moth	4
Clostera pigra	Small Chocolate-tip	Notodontidae	moth	4
Coenobia rufa	Small Rufous	Noctuidae	moth	0
Coenocalpe lapidata	Slender-striped Rufous	Geometridae	moth	3
Coenonympha pamphilus	Small Heath	Nymphalidae	butterfly	7
Coenonympha tullia	Large Heath	Nymphalidae	butterfly	7
Coenophila subrosea	Rosy Marsh Moth	Noctuidae	moth	0
Coenotephria salicata	Striped Twin-spot Carpet	Geometridae	moth	2
Colias alfacariensis	Berger's Clouded Yellow	Pieridae	butterfly	1
Colias crocea	Clouded Yellow	Pieridae	butterfly	5
Colias hyale	Pale Clouded Yellow	Pieridae	butterfly	1
Colobochyla salicalis	Lesser Belle	Erebidae	moth	2
Colocasia coryli	Nut-tree Tussock	Noctuidae	moth	4
Colostygia multistrigaria	Mottled Grey	Geometridae	moth	5
Colostygia olivata	Beech-green Carpet	Geometridae	moth	0
Colostygia pectinataria	Green Carpet	Geometridae	moth	0
Colotois pennaria	Feathered Thorn	Geometridae	moth	3
Comibaena bajularia	Blotched Emerald	Geometridae	moth	6
Conisania andalusica	Barrett's Marbled Coronet	Noctuidae	moth	2
Conistra erythrocephala	Red-headed Chestnut	Noctuidae	moth	5
Conistra ligula	Dark Chestnut	Noctuidae	moth	5
Conistra rubiginea	Dotted Chestnut	Noctuidae	moth	5
Conistra rubiginosa	Black-spotted Chestnut	Noctuidae	moth	5
Conistra vaccinii	Chestnut	Noctuidae	moth	5
Coranarta cordigera	Small Dark Yellow Underwing	Noctuidae	moth	5
Cornutiplusia circumflexa	Essex Y	Noctuidae	moth	1
Coscinia cribraria	Speckled Footman	Erebidae	moth	0
Coscinia striata	Feathered Footman	Erebidae	moth	1
Cosmia affinis	Lesser-spotted Pinion	Noctuidae	moth	3
Cosmia diffinis	White-spotted Pinion	Noctuidae	moth	3
Cosmia pyralina	Lunar-spotted Pinion	Noctuidae	moth	3
Cosmia trapezina	Dun-bar	Noctuidae	moth	3
Cosmorhoe ocellata	Purple Bar	Geometridae	moth	0
Cossus cossus	Goat Moth	Cossidae	moth	6
Costaconvexa polygrammata	Many-lined	Geometridae	moth	1
Craniophora ligustri	Coronet	Noctuidae	moth	4
Crocallis dardoinaria	Dusky Scalloped Oak	Geometridae	moth	0
Crocallis elinguaria	Scalloped Oak	Geometridae	moth	3
Cryphia algae	Tree-lichen Beauty	Noctuidae	moth	1
Crypsedra gemmea	Cameo	Noctuidae	moth	1
Ctenoplusia accentifera	Accent Gem	Noctuidae	moth	1
Ctenoplusia limbirena	Scar Bank Gem	Noctuidae	moth	1
Cucullia absinthii	Wormwood	Noctuidae	moth	2
Cucullia artemisiae	Scarce Wormwood	Noctuidae	moth	1
Cucullia asteris	Star-wort	Noctuidae	moth	2
Cucullia calendulae	Marigold Shark	Noctuidae	moth	1
Cucullia chamomillae	Chamomile Shark	Noctuidae	moth	2
Cucullia gnaphalii	Cudweed	Noctuidae	moth	2
Cucullia lychnitis	Striped Lychnis	Noctuidae	moth	2
Cucullia scrophulariae	Water Betony	Noctuidae	moth	2
Cucullia umbratica	Shark	Noctuidae	moth	2
Cucullia verbasci	Mullein	Noctuidae	moth	2
Cupido argiades	Short-tailed Blue	Lycaenidae	butterfly	1
Cupido minimus	Small Blue	Lycaenidae	butterfly	7
Cyaniris semiargus	Mazarine Blue	Lycaenidae	butterfly	1
Cybosia mesomella	Four-dotted Footman	Erebidae	moth	0
Cyclophora albipunctata	Birch Mocha	Geometridae	moth	4
Cyclophora annularia	Mocha	Geometridae	moth	4
Cyclophora linearia	Clay Triple-lines	Geometridae	moth	4
Cyclophora pendularia	Dingy Mocha	Geometridae	moth	4
Cyclophora porata	False Mocha	Geometridae	moth	4
Cyclophora punctaria	Maiden's Blush	Geometridae	moth	4
Cyclophora puppillaria	Blair's Mocha	Geometridae	moth	1
Cyclophora ruficiliaria	Jersey Mocha	Geometridae	moth	1
Cymatophorina diluta	Oak Lutestring	Drepanidae	moth	3
Danaus plexippus	Monarch or Milkweed	Nymphalidae	butterfly	1
Daphnis nerii	Oleander Hawk-moth	Sphingidae	moth	1
Dasypolia templi	Brindled Ochre	Noctuidae	moth	5
Deilephila elpenor	Elephant Hawk-moth	Sphingidae	moth	2
Deilephila porcellus	Small Elephant Hawk-moth	Sphingidae	moth	2
Deileptenia ribeata	Satin Beauty	Geometridae	moth	0
Deltote bankiana	Silver Barred	Noctuidae	moth	2
Deltote deceptoria	Pretty Marbled	Noctuidae	moth	1
Deltote pygarga	Marbled White Spot	Noctuidae	moth	2
Deltote uncula	Silver Hook	Noctuidae	moth	2
Dendrolimus pini	Pine-tree Lappet	Lasiocampidae	moth	0
Denticucullus pygmina	Small Wainscot	Noctuidae	moth	0
Diachrysia chrysitis	Burnished Brass	Noctuidae	moth	0
Diachrysia chryson	Scarce Burnished Brass	Noctuidae	moth	0
Diacrisia sannio	Clouded Buff	Erebidae	moth	0
Diaphora mendica	Muslin Moth	Erebidae	moth	2
Diarsia brunnea	Purple Clay	Noctuidae	moth	6
Diarsia dahlii	Barred Chestnut	Noctuidae	moth	6
Diarsia florida	Fen Square-spot	Noctuidae	moth	1
Diarsia mendica	Ingrailed Clay	Noctuidae	moth	6
Diarsia rubi	Small Square-spot	Noctuidae	moth	0
Dicallomera fascelina	Dark Tussock	Erebidae	moth	6
Dichagyris flammatra	Black Collar	Noctuidae	moth	1
Dichonioxa tenebrosa	Sombre Brocade	Noctuidae	moth	3
Dicycla oo	Heart Moth	Noctuidae	moth	3
Diloba caeruleocephala	Figure of Eight	Noctuidae	moth	3
Drepana curvatula	Dusky Hook-tip	Drepanidae	moth	1
Drepana falcataria	Pebble Hook-tip	Drepanidae	moth	4
Drymonia dodonaea	Marbled Brown	Notodontidae	moth	4
Drymonia ruficornis	Lunar Marbled Brown	Notodontidae	moth	4
Dryobota labecula	Oak Rustic	Noctuidae	moth	3
Dryobotodes eremita	Brindled Green	Noctuidae	moth	3
Dryobotodes roboris	Southern Brindled Green	Noctuidae	moth	1
Dypterygia scabriuscula	Bird's Wing	Noctuidae	moth	2
Dyscia fagaria	Grey Scalloped Bar	Geometridae	moth	0
Dysgonia algira	Passenger	Erebidae	moth	1
Dysstroma citrata	Dark Marbled Carpet	Geometridae	moth	3
Dysstroma truncata	Common Marbled Carpet / Arran Carpet	Geometridae	moth	6
Earias clorana	Cream-bordered Green Pea	Nolidae	moth	4
Earias insulana	Egyptian Bollworm	Nolidae	moth	1
Earophila badiata	Shoulder Stripe	Geometridae	moth	5
Ecliptopera silaceata	Small Phoenix	Geometridae	moth	2
Ectropis sp.	Engrailed / Small Engrailed	Geometridae	moth	4
Egira conspicillaris	Silver Cloud	Noctuidae	moth	5
Eilema caniola	Hoary Footman	Erebidae	moth	0
Eilema complana	Scarce Footman / Northern Footman	Erebidae	moth	0
Eilema depressa	Buff Footman	Erebidae	moth	0
Eilema griseola	Dingy Footman	Erebidae	moth	0
Eilema lurideola	Common Footman	Erebidae	moth	0
Eilema pygmaeola	Pigmy Footman	Erebidae	moth	0
Eilema sororcula	Orange Footman	Erebidae	moth	4
Elaphria venustula	Rosy Marbled	Noctuidae	moth	4
Electrophaes corylata	Broken-barred Carpet	Geometridae	moth	4
Ematurga atomaria	Common Heath	Geometridae	moth	2
Enargia paleacea	Angle-striped Sallow	Noctuidae	moth	3
Endromis versicolora	Kentish Glory	Endromidae	moth	5
Ennomos alniaria	Canary-shouldered Thorn	Geometridae	moth	3
Ennomos autumnaria	Large Thorn	Geometridae	moth	3
Ennomos erosaria	September Thorn	Geometridae	moth	3
Ennomos fuscantaria	Dusky Thorn	Geometridae	moth	3
Ennomos quercinaria	August Thorn	Geometridae	moth	3
Entephria caesiata	Grey Mountain Carpet	Geometridae	moth	0
Entephria flavicinctata	Yellow-ringed Carpet	Geometridae	moth	0
Epione repandaria	Bordered Beauty	Geometridae	moth	3
Epione vespertaria	Dark Bordered Beauty	Geometridae	moth	3
Epirrhoe alternata	Common Carpet	Geometridae	moth	2
Epirrhoe galiata	Galium Carpet	Geometridae	moth	2
Epirrhoe rivata	Wood Carpet	Geometridae	moth	2
Epirrhoe tristata	Small Argent and Sable	Geometridae	moth	2
Epirrita autumnata	Autumnal Moth	Geometridae	moth	3
Epirrita christyi	Pale November Moth	Geometridae	moth	3
Epirrita dilutata	November Moth	Geometridae	moth	3
Epirrita filigrammaria	Small Autumnal Moth	Geometridae	moth	3
Erannis defoliaria	Mottled Umber	Geometridae	moth	3
Erebia aethiops	Scotch Argus	Nymphalidae	butterfly	7
Erebia epiphron	Mountain Ringlet	Nymphalidae	butterfly	7
Eremobia ochroleuca	Dusky Sallow	Noctuidae	moth	3
Eriogaster lanestris	Small Eggar	Lasiocampidae	moth	5
Eriopygodes imbecilla	Silurian	Noctuidae	moth	0
Erynnis tages	Dingy Skipper	Hesperiidae	butterfly	7
Eublemma minutata	Scarce Marbled	Erebidae	moth	1
Eublemma ostrina	Purple Marbled	Erebidae	moth	1
Eublemma parva	Small Marbled	Erebidae	moth	2
Eublemma purpurina	Beautiful Marbled	Erebidae	moth	1
Eucarta virgo	Silvery Gem	Noctuidae	moth	1
Euchalcia variabilis	Purple-shaded Gem	Noctuidae	moth	1
Euchoeca nebulata	Dingy Shell	Geometridae	moth	4
Euclidia glyphica	Burnet Companion	Erebidae	moth	2
Euclidia mi	Mother Shipton	Erebidae	moth	2
Eugnorisma depuncta	Plain Clay	Noctuidae	moth	0
Eugnorisma glareosa	Autumnal Rustic	Noctuidae	moth	0
Eulithis mellinata	Spinach	Geometridae	moth	3
Eulithis populata	Northern Spinach	Geometridae	moth	3
Eulithis prunata	Phoenix	Geometridae	moth	3
Eulithis testata	Chevron	Geometridae	moth	3
Euphydryas aurinia	Marsh Fritillary	Nymphalidae	butterfly	7
Euphyia biangulata	Cloaked Carpet	Geometridae	moth	2
Euphyia unangulata	Sharp-angled Carpet	Geometridae	moth	2
Eupithecia abbreviata	Brindled Pug	Geometridae	moth	5
Eupithecia abietaria	Cloaked Pug	Geometridae	moth	2
Eupithecia absinthiata	Wormwood Pug / Ling Pug	Geometridae	moth	2
Eupithecia assimilata	Currant Pug	Geometridae	moth	4
Eupithecia centaureata	Lime-speck Pug	Geometridae	moth	2
Eupithecia denotata	Campanula Pug / Jasione Pug	Geometridae	moth	2
Eupithecia distinctaria	Thyme Pug	Geometridae	moth	2
Eupithecia dodoneata	Oak-tree Pug	Geometridae	moth	4
Eupithecia egenaria	Fletcher's Pug or Pauper Pug	Geometridae	moth	4
Eupithecia exiguata	Mottled Pug	Geometridae	moth	4
Eupithecia expallidata	Bleached Pug	Geometridae	moth	2
Eupithecia extensaria	Scarce Pug	Geometridae	moth	2
Eupithecia haworthiata	Haworth's Pug	Geometridae	moth	2
Eupithecia icterata	Tawny Speckled Pug	Geometridae	moth	2
Eupithecia indigata	Ochreous Pug	Geometridae	moth	2
Eupithecia innotata	Angle-barred Pug / Ash Pug / Tamarisk Pug	Geometridae	moth	4
Eupithecia insigniata	Pinion-spotted Pug	Geometridae	moth	4
Eupithecia intricata	Edinburgh Pug / Freyer's Pug / Mere's Pug	Geometridae	moth	2
Eupithecia inturbata	Maple Pug	Geometridae	moth	3
Eupithecia irriguata	Marbled Pug	Geometridae	moth	5
Eupithecia lariciata	Larch Pug	Geometridae	moth	2
Eupithecia linariata	Toadflax Pug	Geometridae	moth	2
Eupithecia millefoliata	Yarrow Pug	Geometridae	moth	2
Eupithecia nanata	Narrow-winged Pug	Geometridae	moth	2
Eupithecia phoeniceata	Cypress Pug	Geometridae	moth	0
Eupithecia pimpinellata	Pimpinel Pug	Geometridae	moth	2
Eupithecia plumbeolata	Lead-coloured Pug	Geometridae	moth	2
Eupithecia pulchellata	Foxglove Pug	Geometridae	moth	2
Eupithecia pusillata	Juniper Pug	Geometridae	moth	3
Eupithecia pygmaeata	Marsh Pug	Geometridae	moth	2
Eupithecia satyrata	Satyr Pug	Geometridae	moth	4
Eupithecia simpliciata	Plain Pug	Geometridae	moth	2
Eupithecia sinuosaria	Goosefoot Pug	Geometridae	moth	1
Eupithecia subfuscata	Grey Pug	Geometridae	moth	4
Eupithecia subumbrata	Shaded Pug	Geometridae	moth	2
Eupithecia succenturiata	Bordered Pug	Geometridae	moth	2
Eupithecia tantillaria	Dwarf Pug	Geometridae	moth	4
Eupithecia tenuiata	Slender Pug	Geometridae	moth	3
Eupithecia tripunctaria	White-spotted Pug	Geometridae	moth	2
Eupithecia trisignaria	Triple-spotted Pug	Geometridae	moth	2
Eupithecia ultimaria	Channel Islands Pug	Geometridae	moth	2
Eupithecia valerianata	Valerian Pug	Geometridae	moth	2
Eupithecia venosata	Netted Pug	Geometridae	moth	2
Eupithecia virgaureata	Golden-rod Pug	Geometridae	moth	2
Eupithecia vulgata	Common Pug	Geometridae	moth	4
Euplagia quadripunctaria	Jersey Tiger	Erebidae	moth	0
Euplexia lucipara	Small Angle Shades	Noctuidae	moth	4
Euproctis chrysorrhoea	Brown-tail	Erebidae	moth	6
Euproctis similis	Yellow-tail	Erebidae	moth	6
Eupsilia transversa	Satellite	Noctuidae	moth	5
Eurois occulta	Great Brocade	Noctuidae	moth	6
Eustroma reticulata	Netted Carpet	Geometridae	moth	4
Euthrix potatoria	Drinker	Lasiocampidae	moth	0
Euxoa cursoria	Coast Dart	Noctuidae	moth	3
Euxoa nigricans	Garden Dart	Noctuidae	moth	3
Euxoa obelisca	Square-spot Dart	Noctuidae	moth	3
Euxoa tritici	White-line Dart	Noctuidae	moth	3
Fabriciana adippe	High Brown Fritillary	Nymphalidae	butterfly	3
Fabula zollikoferi	Scarce Arches	Noctuidae	moth	1
Fagivorina arenaria	Speckled Beauty	Geometridae	moth	1
Falcaria lacertinaria	Scalloped Hook-tip	Drepanidae	moth	4
Favonius quercus	Purple Hairstreak	Lycaenidae	butterfly	3
Furcula bicuspis	Alder Kitten	Notodontidae	moth	4
Furcula bifida	Poplar Kitten	Notodontidae	moth	4
Furcula furcula	Sallow Kitten	Notodontidae	moth	4
Gagitodes sagittata	Marsh Carpet	Geometridae	moth	2
Galgula partita	Wedgeling	Noctuidae	moth	1
Gandaritis pyraliata	Barred Straw	Geometridae	moth	3
Gastropacha quercifolia	Lappet	Lasiocampidae	moth	6
Geometra papilionaria	Large Emerald	Geometridae	moth	6
Glacies coracina	Black Mountain Moth	Geometridae	moth	0
Globia algae	Rush Wainscot	Noctuidae	moth	3
Globia sparganii	Webb's Wainscot	Noctuidae	moth	3
Gluphisia crenata	Dusky Marbled Brown	Notodontidae	moth	1
Gnophos dumetata	Irish Annulet	Geometridae	moth	3
Gnophos obfuscata	Scotch Annulet	Geometridae	moth	0
Gonepteryx rhamni	Brimstone	Pieridae	butterfly	5
Gortyna borelii	Fisher's Estuarine Moth	Noctuidae	moth	3
Gortyna flavago	Frosted Orange	Noctuidae	moth	3
Grammodes stolida	Geometrician	Erebidae	moth	1
Graphiphora augur	Double Dart	Noctuidae	moth	6
Griposia aprilina	Merveille du Jour	Noctuidae	moth	3
Gymnoscelis rufifasciata	Double-striped Pug	Geometridae	moth	4
Habrosyne pyritoides	Buff Arches	Drepanidae	moth	4
Hada plebeja	Shears	Noctuidae	moth	2
Hadena albimacula	White Spot	Noctuidae	moth	2
Hadena bicruris	Lychnis	Noctuidae	moth	2
Hadena caesia	Grey	Noctuidae	moth	2
Hadena compta	Varied Coronet	Noctuidae	moth	2
Hadena confusa	Marbled Coronet	Noctuidae	moth	2
Hadena irregularis	Viper's Bugloss	Noctuidae	moth	2
Hadena perplexa	Tawny Shears / Pod Lover	Noctuidae	moth	2
Hamearis lucina	Duke of Burgundy	Riodinidae	butterfly	2
Harpyia milhauseri	Tawny Prominent	Notodontidae	moth	1
Hecatera bicolorata	Broad-barred White	Noctuidae	moth	2
Hecatera dysodea	Small Ranunculus	Noctuidae	moth	2
Helicoverpa armigera	Scarce Bordered Straw	Noctuidae	moth	1
Heliothis maritima	Shoulder-striped Clover	Noctuidae	moth	2
Heliothis nubigera	Eastern Bordered Straw	Noctuidae	moth	1
Heliothis peltigera	Bordered Straw	Noctuidae	moth	2
Heliothis viriplaca	Marbled Clover	Noctuidae	moth	2
Helotropha leucostigma	Crescent	Noctuidae	moth	3
Hemaris fuciformis	Broad-bordered Bee Hawk-moth	Sphingidae	moth	2
Hemaris tityus	Narrow-bordered Bee Hawk-moth	Sphingidae	moth	2
Hemistola chrysoprasaria	Small Emerald	Geometridae	moth	6
Hemithea aestivaria	Common Emerald	Geometridae	moth	6
Hepialus humuli	Ghost Moth	Hepialidae	moth	0
Herminia grisealis	Small Fan-foot	Erebidae	moth	4
Herminia tarsicrinalis	Shaded Fan-foot	Erebidae	moth	0
Herminia tarsipennalis	Fan-foot	Erebidae	moth	6
Hesperia comma	Silver-spotted Skipper	Hesperiidae	butterfly	3
Heterogenea asella	Triangle	Limacodidae	moth	6
Hipparchia semele	Grayling	Nymphalidae	butterfly	7
Hippotion celerio	Silver-striped Hawk-moth	Sphingidae	moth	1
Hoplodrina ambigua	Vine's Rustic	Noctuidae	moth	0
Hoplodrina blanda	Rustic	Noctuidae	moth	0
Hoplodrina octogenaria	Uncertain	Noctuidae	moth	0
Hoplodrina superstes	Powdered Rustic	Noctuidae	moth	1
Horisme radicaria	Cryptic Fern	Geometridae	moth	8
Horisme tersata	Fern	Geometridae	moth	2
Horisme vitalbata	Small Waved Umber	Geometridae	moth	4
Hydraecia micacea	Rosy Rustic	Noctuidae	moth	3
Hydraecia osseola	Marsh Mallow Moth	Noctuidae	moth	3
Hydraecia petasitis	Butterbur	Noctuidae	moth	3
Hydrelia flammeolaria	Small Yellow Wave	Geometridae	moth	4
Hydrelia sylvata	Waved Carpet	Geometridae	moth	4
Hydria cervinalis	Scarce Tissue	Geometridae	moth	4
Hydria undulata	Scallop Shell	Geometridae	moth	4
Hydriomena furcata	July Highflier	Geometridae	moth	3
Hydriomena impluviata	May Highflier	Geometridae	moth	4
Hydriomena ruberata	Ruddy Highflier	Geometridae	moth	4
Hylaea fasciaria	Barred Red	Geometridae	moth	0
Hyles euphorbiae	Spurge Hawk-moth	Sphingidae	moth	2
Hyles gallii	Bedstraw Hawk-moth	Sphingidae	moth	2
Hyles livornica	Striped Hawk-moth	Sphingidae	moth	2
Hypena crassalis	Beautiful Snout	Erebidae	moth	2
Hypena lividalis	Chevron Snout	Erebidae	moth	1
Hypena obesalis	Paignton Snout	Erebidae	moth	1
Hypena obsitalis	Bloxworth Snout	Erebidae	moth	5
Hypena proboscidalis	Snout	Erebidae	moth	0
Hypena rostralis	Buttoned Snout	Erebidae	moth	5
Hypenodes humidalis	Marsh Oblique-barred	Erebidae	moth	1
Hyphantria cunea	Autumn Webworm	Erebidae	moth	1
Hyphoraia testudinaria	Patton's Tiger	Erebidae	moth	1
Hypomecis punctinalis	Pale Oak Beauty	Geometridae	moth	4
Hypomecis roboraria	Great Oak Beauty	Geometridae	moth	6
Hyppa rectilinea	Saxon	Noctuidae	moth	6
Idaea aversata	Riband Wave	Geometridae	moth	0
Idaea biselata	Small Fan-footed Wave	Geometridae	moth	0
Idaea contiguaria	Weaver's Wave	Geometridae	moth	0
Idaea degeneraria	Portland Ribbon Wave	Geometridae	moth	0
Idaea dilutaria	Silky Wave	Geometridae	moth	0
Idaea dimidiata	Single-dotted Wave	Geometridae	moth	0
Idaea emarginata	Small Scallop	Geometridae	moth	0
Idaea fuscovenosa	Dwarf Cream Wave	Geometridae	moth	0
Idaea humiliata	Isle of Wight Wave	Geometridae	moth	1
Idaea muricata	Purple-bordered Gold	Geometridae	moth	0
Idaea ochrata	Bright Wave	Geometridae	moth	0
Idaea rusticata	Least Carpet	Geometridae	moth	0
Idaea seriata	Small Dusty Wave	Geometridae	moth	0
Idaea serpentata	Ochraceous Wave	Geometridae	moth	1
Idaea straminata	Plain Wave	Geometridae	moth	0
Idaea subsericeata	Satin Wave	Geometridae	moth	0
Idaea sylvestraria	Dotted Border Wave	Geometridae	moth	0
Idaea trigeminata	Treble Brown Spot	Geometridae	moth	0
Ipimorpha retusa	Double Kidney	Noctuidae	moth	3
Ipimorpha subtusa	Olive	Noctuidae	moth	3
Issoria lathonia	Queen of Spain Fritillary	Nymphalidae	butterfly	1
Isturgia limbaria	Frosted Yellow	Geometridae	moth	4
Jodia croceago	Orange Upperwing	Noctuidae	moth	5
Jodis lactearia	Little Emerald	Geometridae	moth	4
Jordanita globulariae	Scarce Forester	Zygaenidae	moth	7
Korscheltellus fusconebulosa	Map-winged Swift	Hepialidae	moth	0
Korscheltellus lupulina	Common Swift	Hepialidae	moth	0
Lacanobia blenna	Stranger	Noctuidae	moth	1
Lacanobia contigua	Beautiful Brocade	Noctuidae	moth	4
Lacanobia oleracea	Bright-line Brown-eye	Noctuidae	moth	4
Lacanobia splendens	Splendid Brocade	Noctuidae	moth	1
Lacanobia suasa	Dog's Tooth	Noctuidae	moth	2
Lacanobia thalassina	Pale-shouldered Brocade	Noctuidae	moth	4
Lacanobia w-latinum	Light Brocade	Noctuidae	moth	2
Laelia coenosa	Reed Tussock	Erebidae	moth	1
Lampides boeticus	Long-tailed Blue	Lycaenidae	butterfly	1
Lampropteryx otregiata	Devon Carpet	Geometridae	moth	2
Lampropteryx suffumata	Water Carpet	Geometridae	moth	2
Laothoe populi	Poplar Hawk-moth	Sphingidae	moth	4
Larentia clavaria	Mallow	Geometridae	moth	3
Lasiocampa quercus	Oak Eggar / Northern Eggar	Lasiocampidae	moth	6
Lasiocampa trifolii	Grass Eggar	Lasiocampidae	moth	3
Lasiommata megera	Wall	Nymphalidae	butterfly	7
Laspeyria flexula	Beautiful Hook-tip	Erebidae	moth	0
Lateroligia ophiogramma	Double Lobed	Noctuidae	moth	0
Lenisa geminipuncta	Twin-spotted Wainscot	Noctuidae	moth	3
Leptidea juvernica	Cryptic Wood White	Pieridae	butterfly	2
Leptidea sinapis	Wood White	Pieridae	butterfly	2
Leptotes pirithous	Lang's Short-tailed Blue	Lycaenidae	butterfly	1
Leucania comma	Shoulder-striped Wainscot	Noctuidae	moth	0
Leucania loreyi	Cosmopolitan	Noctuidae	moth	1
Leucania obsoleta	Obscure Wainscot	Noctuidae	moth	0
Leucania putrescens	Devonshire Wainscot	Noctuidae	moth	0
Leucochlaena oditis	Beautiful Gothic	Noctuidae	moth	0
Leucodonta bicoloria	White Prominent	Notodontidae	moth	4
Leucoma salicis	White Satin	Erebidae	moth	6
Ligdia adustata	Scorched Carpet	Geometridae	moth	4
Limenitis camilla	White Admiral	Nymphalidae	butterfly	6
Lithophane consocia	Softly's Shoulder-knot	Noctuidae	moth	1
Lithophane furcifera	Conformist	Noctuidae	moth	1
Lithophane lamda	Nonconformist	Noctuidae	moth	1
Lithophane leautieri	Blair's Shoulder-knot	Noctuidae	moth	3
Lithophane ornitopus	Grey Shoulder-knot	Noctuidae	moth	5
Lithophane semibrunnea	Tawny Pinion	Noctuidae	moth	5
Lithophane socia	Pale Pinion	Noctuidae	moth	5
Lithosia quadra	Four-spotted Footman	Erebidae	moth	0
Lithostege griseata	Grey Carpet	Geometridae	moth	2
Litoligia literosa	Rosy Minor	Noctuidae	moth	0
Lobophora halterata	Seraphim	Geometridae	moth	4
Lomaspilis marginata	Clouded Border	Geometridae	moth	4
Lomographa bimaculata	White-pinion Spotted	Geometridae	moth	4
Lomographa temerata	Clouded Silver	Geometridae	moth	4
Longalatedes elymi	Lyme Grass	Noctuidae	moth	0
Luperina dumerilii	Dumeril's Rustic	Noctuidae	moth	1
Luperina nickerlii	Sandhill Rustic	Noctuidae	moth	0
Luperina testacea	Flounced Rustic	Noctuidae	moth	0
Lycaena dispar	Large Copper	Lycaenidae	butterfly	1
Lycaena phlaeas	Small Copper	Lycaenidae	butterfly	7
Lycia hirtaria	Brindled Beauty	Geometridae	moth	5
Lycia lapponaria	Rannoch Brindled Beauty	Geometridae	moth	5
Lycia zonaria	Belted Beauty	Geometridae	moth	5
Lycophotia porphyrea	True Lover's Knot	Noctuidae	moth	0
Lygephila craccae	Scarce Blackneck	Erebidae	moth	3
Lygephila pastinum	Blackneck	Erebidae	moth	0
Lymantria dispar	Gypsy Moth	Erebidae	moth	3
Lymantria monacha	Black Arches	Erebidae	moth	3
Lysandra bellargus	Adonis Blue	Lycaenidae	butterfly	7
Lysandra coridon	Chalk Hill Blue	Lycaenidae	butterfly	3
Macaria alternata	Sharp-angled Peacock	Geometridae	moth	4
Macaria brunneata	Rannoch Looper	Geometridae	moth	3
Macaria carbonaria	Netted Mountain Moth	Geometridae	moth	5
Macaria liturata	Tawny-barred Angle	Geometridae	moth	2
Macaria notata	Peacock Moth	Geometridae	moth	4
Macaria signaria	Dusky Peacock	Geometridae	moth	2
Macaria wauaria	V-Moth	Geometridae	moth	3
Macdunnoughia confusa	Dewick's Plusia	Noctuidae	moth	1
Macrochilo cribrumalis	Dotted Fan-foot	Erebidae	moth	0
Macroglossum stellatarum	Humming-bird Hawk-moth	Sphingidae	moth	2
Macrothylacia rubi	Fox Moth	Lasiocampidae	moth	6
Malacosoma castrensis	Ground Lackey	Lasiocampidae	moth	3
Malacosoma neustria	Lackey	Lasiocampidae	moth	3
Mamestra brassicae	Cabbage Moth	Noctuidae	moth	5
Maniola jurtina	Meadow Brown	Nymphalidae	butterfly	7
Martania taeniata	Barred Carpet	Geometridae	moth	0
Megalographa biloba	Stephens' Gem	Noctuidae	moth	1
Meganephria bimaculosa	Double-spot Brocade	Noctuidae	moth	1
Meganola albula	Kent Black Arches	Nolidae	moth	6
Meganola strigula	Small Black Arches	Nolidae	moth	6
Melanargia galathea	Marbled White	Nymphalidae	butterfly	7
Melanchra persicariae	Dot Moth	Noctuidae	moth	4
Melanthia procellata	Pretty Chalk Carpet	Geometridae	moth	2
Melitaea athalia	Heath Fritillary	Nymphalidae	butterfly	7
Melitaea cinxia	Glanville Fritillary	Nymphalidae	butterfly	7
Menophra abruptaria	Waved Umber	Geometridae	moth	4
Mesapamea didyma	Lesser Common Rustic	Noctuidae	moth	0
Mesapamea secalis	Common Rustic	Noctuidae	moth	0
Mesogona acetosellae	Pale Stigma	Noctuidae	moth	1
Mesoleuca albicillata	Beautiful Carpet	Geometridae	moth	4
Mesoligia furuncula	Cloaked Minor	Noctuidae	moth	7
Mesotype didymata	Twin-spot Carpet	Geometridae	moth	3
Miltochrista miniata	Rosy Footman	Erebidae	moth	0
Mimas tiliae	Lime Hawk-moth	Sphingidae	moth	4
Minoa murinata	Drab Looper	Geometridae	moth	2
Minucia lunaris	Lunar Double-stripe	Erebidae	moth	2
Mniotype adusta	Dark Brocade	Noctuidae	moth	4
Mniotype satura	Beautiful Arches	Noctuidae	moth	1
Mniotype solieri	Bedrule Brocade	Noctuidae	moth	1
Moma alpium	Scarce Merveille du Jour	Noctuidae	moth	4
Mormo maura	Old Lady	Noctuidae	moth	6
Mythimna albipuncta	White-point	Noctuidae	moth	1
Mythimna conigera	Brown-line Bright-eye	Noctuidae	moth	0
Mythimna favicolor	Mathew's Wainscot	Noctuidae	moth	0
Mythimna ferrago	Clay	Noctuidae	moth	0
Mythimna impura	Smoky Wainscot	Noctuidae	moth	0
Mythimna l-album	L-album Wainscot	Noctuidae	moth	0
Mythimna litoralis	Shore Wainscot	Noctuidae	moth	0
Mythimna pallens	Common Wainscot	Noctuidae	moth	0
Mythimna pudorina	Striped Wainscot	Noctuidae	moth	0
Mythimna straminea	Southern Wainscot	Noctuidae	moth	0
Mythimna turca	Double Line	Noctuidae	moth	0
Mythimna unipuncta	White-speck	Noctuidae	moth	1
Mythimna vitellina	Delicate	Noctuidae	moth	1
Naenia typica	Gothic	Noctuidae	moth	6
Noctua comes	Lesser Yellow Underwing	Noctuidae	moth	6
Noctua fimbriata	Broad-bordered Yellow Underwing	Noctuidae	moth	6
Noctua interjecta	Least Yellow Underwing	Noctuidae	moth	0
Noctua janthe	Lesser Broad-bordered Yellow Underwing	Noctuidae	moth	6
Noctua janthina	Langmaid's Yellow Underwing	Noctuidae	moth	1
Noctua orbona	Lunar Yellow Underwing	Noctuidae	moth	0
Noctua pronuba	Large Yellow Underwing	Noctuidae	moth	0
Nola aerugula	Scarce Black Arches	Nolidae	moth	1
Nola chlamitulalis	Jersey Black Arches	Nolidae	moth	1
Nola confusalis	Least Black Arches	Nolidae	moth	4
Nola cucullatella	Short-cloaked Moth	Nolidae	moth	6
Nonagria typhae	Bulrush Wainscot	Noctuidae	moth	3
Notodonta dromedarius	Iron Prominent	Notodontidae	moth	4
Notodonta torva	Large Dark Prominent	Notodontidae	moth	1
Notodonta tritophus	Three-humped Prominent	Notodontidae	moth	1
Notodonta ziczac	Pebble Prominent	Notodontidae	moth	4
Nudaria mundana	Muslin Footman	Erebidae	moth	0
Nycteola asiatica	Eastern Nycteoline	Nolidae	moth	1
Nycteola revayana	Oak Nycteoline	Nolidae	moth	5
Nycteola siculana	Banded Nycteoline	Nolidae	moth	8
Nycterosea obstipata	Gem	Geometridae	moth	1
Nyctobrya muralis	Marbled Green	Noctuidae	moth	0
Nymphalis antiopa	Camberwell Beauty	Nymphalidae	butterfly	1
Nymphalis polychloros	Large Tortoiseshell	Nymphalidae	butterfly	1
Nymphalis xanthomelas	Scarce Tortoiseshell	Nymphalidae	butterfly	1
Ochlodes sylvanus	Large Skipper	Hesperiidae	butterfly	7
Ochropacha duplaris	Common Lutestring	Drepanidae	moth	4
Ochropleura leucogaster	Radford's Flame Shoulder	Noctuidae	moth	1
Ochropleura plecta	Flame Shoulder	Noctuidae	moth	2
Odezia atrata	Chimney Sweeper	Geometridae	moth	3
Odontopera bidentata	Scalloped Hazel	Geometridae	moth	4
Odontosia carmelita	Scarce Prominent	Notodontidae	moth	5
Oligia fasciuncula	Middle-barred Minor	Noctuidae	moth	0
Oligia latruncula	Tawny Marbled Minor	Noctuidae	moth	0
Oligia strigilis	Marbled Minor	Noctuidae	moth	0
Oligia versicolor	Rufous Minor	Noctuidae	moth	0
Omphaloscelis lunosa	Lunar Underwing	Noctuidae	moth	0
Operophtera brumata	Winter Moth	Geometridae	moth	3
Operophtera fagata	Northern Winter Moth	Geometridae	moth	3
Opisthograptis luteolata	Brimstone Moth	Geometridae	moth	4
Orgyia antiqua	Vapourer	Erebidae	moth	3
Orgyia recens	Scarce Vapourer	Erebidae	moth	6
Oria musculosa	Brighton Wainscot	Noctuidae	moth	3
Orthonama vittata	Oblique Carpet	Geometridae	moth	0
Orthosia cerasi	Common Quaker	Noctuidae	moth	5
Orthosia cruda	Small Quaker	Noctuidae	moth	5
Orthosia gothica	Hebrew Character	Noctuidae	moth	5
Orthosia gracilis	Powdered Quaker	Noctuidae	moth	5
Orthosia incerta	Clouded Drab	Noctuidae	moth	5
Orthosia miniosa	Blossom Underwing	Noctuidae	moth	5
Orthosia opima	Northern Drab	Noctuidae	moth	5
Orthosia populeti	Lead-coloured Drab	Noctuidae	moth	5
Ourapteryx sambucaria	Swallow-tailed Moth	Geometridae	moth	6
Pabulatrix pabulatricula	Union Rustic	Noctuidae	moth	1
Pachetra sagittigera	Feathered Ear	Noctuidae	moth	1
Pachycnemia hippocastanaria	Horse Chestnut	Geometridae	moth	4
Panemeria tenebrata	Small Yellow Underwing	Noctuidae	moth	2
Panolis flammea	Pine Beauty	Noctuidae	moth	5
Papestra biren	Glaucous Shears	Noctuidae	moth	4
Papilio machaon	Swallowtail	Papilionidae	butterfly	2
Paracolax tristalis	Clay Fan-foot	Erebidae	moth	6
Paradarisa consonaria	Square Spot	Geometridae	moth	4
Paranthrene tabaniformis	Dusky Clearwing	Sesiidae	moth	1
Pararge aegeria	Speckled Wood	Nymphalidae	butterfly	5
Parascotia fuliginaria	Waved Black	Erebidae	moth	0
Parasemia plantaginis	Wood Tiger	Erebidae	moth	0
Parastichtis suspecta	Suspected	Noctuidae	moth	3
Parectropis similaria	Brindled White-spot	Geometridae	moth	4
Pareulype berberata	Barberry Carpet	Geometridae	moth	4
Pasiphila chloerata	Sloe Pug	Geometridae	moth	3
Pasiphila debiliata	Bilberry Pug	Geometridae	moth	3
Pasiphila rectangulata	Green Pug	Geometridae	moth	3
Pechipogo plumigeralis	Plumed Fan-foot	Erebidae	moth	0
Pechipogo strigilata	Common Fan-foot	Erebidae	moth	6
Pelosia muscerda	Dotted Footman	Erebidae	moth	0
Pelosia obtusa	Small Dotted Footman	Erebidae	moth	0
Pelurga comitata	Dark Spinach	Geometridae	moth	2
Pennisetia hylaeiformis	Raspberry Clearwing	Sesiidae	moth	0
Pennithera firmata	Pine Carpet	Geometridae	moth	0
Perconia strigillaria	Grass Wave	Geometridae	moth	0
Peribatodes ilicaria	Lydd Beauty	Geometridae	moth	1
Peribatodes rhomboidaria	Willow Beauty	Geometridae	moth	6
Peribatodes secundaria	Feathered Beauty	Geometridae	moth	0
Peribatodes umbraria	Olive-tree Beauty	Geometridae	moth	8
Peridea anceps	Great Prominent	Notodontidae	moth	4
Peridroma saucia	Pearly Underwing	Noctuidae	moth	1
Periphanes delphinii	Pease Blossom	Noctuidae	moth	1
Perizoma affinitata	Rivulet	Geometridae	moth	2
Perizoma albulata	Grass Rivulet	Geometridae	moth	2
Perizoma alchemillata	Small Rivulet	Geometridae	moth	2
Perizoma bifaciata	Barred Rivulet	Geometridae	moth	2
Perizoma blandiata	Pretty Pinion	Geometridae	moth	2
Perizoma flavofasciata	Sandy Carpet	Geometridae	moth	2
Perizoma minorata	Heath Rivulet	Geometridae	moth	2
Petrophora chlorosata	Brown Silver-line	Geometridae	moth	2
Phalera bucephala	Buff-tip	Notodontidae	moth	4
Phengaris arion	Large Blue	Lycaenidae	butterfly	7
Pheosia gnoma	Lesser Swallow Prominent	Notodontidae	moth	4
Pheosia tremula	Swallow Prominent	Notodontidae	moth	4
Phibalapteryx virgata	Oblique Striped	Geometridae	moth	2
Phigalia pilosaria	Pale Brindled Beauty	Geometridae	moth	5
Philereme transversata	Dark Umber	Geometridae	moth	3
Philereme vetulata	Brown Scallop	Geometridae	moth	3
Phlogophora meticulosa	Angle Shades	Noctuidae	moth	6
Photedes captiuncula	Least Minor	Noctuidae	moth	0
Photedes extrema	Concolorous	Noctuidae	moth	0
Photedes fluxa	Mere Wainscot	Noctuidae	moth	0
Photedes minima	Small Dotted Buff	Noctuidae	moth	0
Photedes morrisii	Morris's Wainscot / Bond's Wainscot	Noctuidae	moth	0
Phragmataecia castaneae	Reed Leopard	Cossidae	moth	0
Phragmatobia fuliginosa	Ruby Tiger	Erebidae	moth	0
Phyllodesma ilicifolia	Small Lappet	Lasiocampidae	moth	2
Phymatopus hecta	Gold Swift	Hepialidae	moth	0
Phytometra viridaria	Small Purple-barred	Erebidae	moth	2
Pieris brassicae	Large White	Pieridae	butterfly	5
Pieris napi	Green-veined White	Pieridae	butterfly	5
Pieris rapae	Small White	Pieridae	butterfly	5
Plagodis dolabraria	Scorched Wing	Geometridae	moth	4
Plagodis pulveraria	Barred Umber	Geometridae	moth	4
Plebejus argus	Silver-studded Blue	Lycaenidae	butterfly	3
Plemyria rubiginata	Blue-bordered Carpet	Geometridae	moth	3
Plusia festucae	Gold Spot	Noctuidae	moth	0
Plusia putnami	Lempke's Gold Spot	Noctuidae	moth	0
Poecilocampa populi	December Moth	Lasiocampidae	moth	3
Polia bombycina	Pale Shining Brown	Noctuidae	moth	2
Polia hepatica	Silvery Arches	Noctuidae	moth	6
Polia nebulosa	Grey Arches	Noctuidae	moth	6
Polychrysia moneta	Golden Plusia	Noctuidae	moth	0
Polygonia c-album	Comma	Nymphalidae	butterfly	5
Polymixis flavicincta	Large Ranunculus	Noctuidae	moth	3
Polymixis lichenea	Feathered Ranunculus	Noctuidae	moth	0
Polymixis xanthomista	Black-banded	Noctuidae	moth	3
Polyommatus icarus	Common Blue	Lycaenidae	butterfly	7
Polyphaenis sericata	Guernsey Underwing	Noctuidae	moth	0
Polyploca ridens	Frosted Green	Drepanidae	moth	5
Pontia daplidice	Bath White	Pieridae	butterfly	1
Proserpinus proserpina	Willowherb Hawk-moth	Sphingidae	moth	1
Protarchanara brevilinea	Fenn's Wainscot	Noctuidae	moth	3
Protolampra sobrina	Cousin German	Noctuidae	moth	6
Protoschinia scutosa	Spotted Clover	Noctuidae	moth	1
Pseudenargia ulicis	Berber	Noctuidae	moth	1
Pseudeustrotia candidula	Shining Marbled	Noctuidae	moth	1
Pseudocoremia suavis	Common Forest Looper	Geometridae	moth	0
Pseudoips prasinana	Green Silver-lines	Nolidae	moth	4
Pseudopanthera macularia	Speckled Yellow	Geometridae	moth	2
Pseudoterpna coronillaria	Jersey Emerald	Geometridae	moth	1
Pseudoterpna pruinata	Grass Emerald	Geometridae	moth	0
Pterapherapteryx sexalata	Small Seraphim	Geometridae	moth	4
Pterostoma palpina	Pale Prominent	Notodontidae	moth	4
Ptilodon capucina	Coxcomb Prominent	Notodontidae	moth	4
Ptilodon cucullina	Maple Prominent	Notodontidae	moth	4
Ptilophora plumigera	Plumed Prominent	Notodontidae	moth	3
Pungelaria capreolaria	Banded Pine Carpet	Geometridae	moth	1
Pyrgus malvae	Grizzled Skipper	Hesperiidae	butterfly	2
Pyronia tithonus	Gatekeeper	Nymphalidae	butterfly	7
Pyropteron chrysidiformis	Fiery Clearwing	Sesiidae	moth	7
Pyropteron muscaeformis	Thrift Clearwing	Sesiidae	moth	7
Pyrrhia umbra	Bordered Sallow	Noctuidae	moth	2
Rheumaptera hastata	Argent and Sable	Geometridae	moth	4
Rhizedra lutosa	Large Wainscot	Noctuidae	moth	3
Rhodometra sacraria	Vestal	Geometridae	moth	1
Rhyacia lucipeta	Southern Rustic	Noctuidae	moth	1
Rhyacia simulans	Dotted Rustic	Noctuidae	moth	0
Rivula sericealis	Straw Dot	Erebidae	moth	0
Rusina ferruginea	Brown Rustic	Noctuidae	moth	0
Sabra harpagula	Scarce Hook-tip	Drepanidae	moth	4
Saturnia pavonia	Emperor Moth	Saturniidae	moth	4
Satyrium pruni	Black Hairstreak	Lycaenidae	butterfly	3
Satyrium w-album	White-letter Hairstreak	Lycaenidae	butterfly	3
Schrankia costaestrigalis	Pinion-streaked Snout	Erebidae	moth	0
Schrankia taenialis	White-line Snout	Erebidae	moth	1
Scoliopteryx libatrix	Herald	Erebidae	moth	5
Scopula emutaria	Rosy Wave	Geometridae	moth	0
Scopula floslactata	Cream Wave	Geometridae	moth	0
Scopula imitaria	Small Blood-vein	Geometridae	moth	6
Scopula immorata	Lewes Wave	Geometridae	moth	1
Scopula immutata	Lesser Cream Wave	Geometridae	moth	0
Scopula marginepunctata	Mullein Wave	Geometridae	moth	0
Scopula nigropunctata	Sub-angled Wave	Geometridae	moth	0
Scopula ornata	Lace Border	Geometridae	moth	0
Scopula rubiginata	Tawny Wave	Geometridae	moth	0
Scopula ternata	Smoky Wave	Geometridae	moth	0
Scotopteryx bipunctaria	Chalk Carpet	Geometridae	moth	0
Scotopteryx chenopodiata	Shaded Broad-bar	Geometridae	moth	0
Scotopteryx luridata	July Belle	Geometridae	moth	0
Scotopteryx moeniata	Fortified Carpet	Geometridae	moth	8
Scotopteryx mucronata	Lead Belle	Geometridae	moth	0
Scotopteryx peribolata	Spanish Carpet	Geometridae	moth	0
Sedina buettneri	Blair's Wainscot	Noctuidae	moth	3
Selenia dentaria	Early Thorn	Geometridae	moth	4
Selenia lunularia	Lunar Thorn	Geometridae	moth	4
Selenia tetralunaria	Purple Thorn	Geometridae	moth	4
Selidosema brunnearia	Bordered Grey	Geometridae	moth	0
Senta flammea	Flame Wainscot	Noctuidae	moth	0
Sesamia nonagrioides	Maize Wainscot	Noctuidae	moth	1
Sesia apiformis	Hornet Moth	Sesiidae	moth	6
Sesia bembeciformis	Lunar Hornet Moth	Sesiidae	moth	6
Setina irrorella	Dew Moth	Erebidae	moth	7
Sideridis reticulata	Bordered Gothic	Noctuidae	moth	2
Sideridis rivularis	Campion	Noctuidae	moth	2
Sideridis turbida	White Colon	Noctuidae	moth	2
Simyra albovenosa	Reed Dagger or Powdered Wainscot	Noctuidae	moth	4
Siona lineata	Black-veined Moth	Geometridae	moth	7
Smerinthus ocellata	Eyed Hawk-moth	Sphingidae	moth	4
Spaelotis ravida	Stout Dart	Noctuidae	moth	0
Spargania luctuata	White-banded Carpet	Geometridae	moth	2
Speyeria aglaja	Dark Green Fritillary	Nymphalidae	butterfly	7
Sphinx ligustri	Privet Hawk-moth	Sphingidae	moth	4
Sphinx pinastri	Pine Hawk-moth	Sphingidae	moth	2
Spilosoma lubricipeda	White Ermine	Erebidae	moth	2
Spilosoma lutea	Buff Ermine	Erebidae	moth	4
Spilosoma urticae	Water Ermine	Erebidae	moth	2
Spodoptera cilium	Dark Mottled Willow	Noctuidae	moth	1
Spodoptera exigua	Small Mottled Willow	Noctuidae	moth	1
Spodoptera littoralis	Mediterranean Brocade	Noctuidae	moth	1
Standfussiana lucernea	Northern Rustic	Noctuidae	moth	0
Stauropus fagi	Lobster Moth	Notodontidae	moth	4
Stegania cararia	Ringed Border	Geometridae	moth	1
Stegania trimaculata	Dorset Cream Wave	Geometridae	moth	1
Stilbia anomala	Anomalous	Noctuidae	moth	0
Subacronicta megacephala	Poplar Grey	Noctuidae	moth	4
Synanthedon andrenaeformis	Orange-tailed Clearwing	Sesiidae	moth	6
Synanthedon culiciformis	Large Red-belted Clearwing	Sesiidae	moth	6
Synanthedon flaviventris	Sallow Clearwing	Sesiidae	moth	6
Synanthedon formicaeformis	Red-tipped Clearwing	Sesiidae	moth	6
Synanthedon myopaeformis	Red-belted Clearwing	Sesiidae	moth	6
Synanthedon scoliaeformis	Welsh Clearwing	Sesiidae	moth	6
Synanthedon spheciformis	White-barred Clearwing	Sesiidae	moth	6
Synanthedon tipuliformis	Currant Clearwing	Sesiidae	moth	6
Synanthedon vespiformis	Yellow-legged Clearwing	Sesiidae	moth	6
Syngrapha interrogationis	Scarce Silver Y	Noctuidae	moth	0
Synthymia fixa	Goldwing	Noctuidae	moth	1
Tathorhynchus exsiccata	Levant Blackneck	Erebidae	moth	1
Tethea ocularis	Figure of Eighty	Drepanidae	moth	4
Tethea or	Poplar Lutestring	Drepanidae	moth	4
Tetheella fluctuosa	Satin Lutestring	Drepanidae	moth	4
Thalera fimbrialis	Sussex Emerald	Geometridae	moth	0
Thalpophila matura	Straw Underwing	Noctuidae	moth	0
Thaumetopoea pityocampa	Pine Processionary	Notodontidae	moth	1
Thaumetopoea processionea	Oak Processionary	Notodontidae	moth	3
Thecla betulae	Brown Hairstreak	Lycaenidae	butterfly	3
Thera britannica	Spruce Carpet	Geometridae	moth	0
Thera cognata	Chestnut-coloured Carpet	Geometridae	moth	0
Thera cupressata	Cypress Carpet	Geometridae	moth	0
Thera juniperata	Juniper Carpet	Geometridae	moth	3
Thera obeliscata	Grey Pine Carpet	Geometridae	moth	0
Thera vetustata	Fir Carpet	Geometridae	moth	1
Theria primaria	Early Moth	Geometridae	moth	5
Thetidia smaragdaria	Essex Emerald	Geometridae	moth	1
Tholera cespitis	Hedge Rustic	Noctuidae	moth	3
Tholera decimalis	Feathered Gothic	Noctuidae	moth	3
Thumatha senex	Round-winged Muslin	Erebidae	moth	0
Thyatira batis	Peach Blossom	Drepanidae	moth	4
Thymelicus acteon	Lulworth Skipper	Hesperiidae	butterfly	7
Thymelicus lineola	Essex Skipper	Hesperiidae	butterfly	3
Thymelicus sylvestris	Small Skipper	Hesperiidae	butterfly	7
Thysanoplusia daubei	Boathouse Gem	Noctuidae	moth	1
Thysanoplusia orichalcea	Slender Burnished Brass	Noctuidae	moth	1
Tiliacea aurago	Barred Sallow	Noctuidae	moth	3
Tiliacea citrago	Orange Sallow	Noctuidae	moth	3
Timandra comae	Blood-Vein	Geometridae	moth	0
Trachea atriplicis	Orache Moth	Noctuidae	moth	2
Trichiura crataegi	Pale Eggar	Lasiocampidae	moth	3
Trichoplusia ni	Ni Moth	Noctuidae	moth	1
Trichopteryx carpinata	Early Tooth-striped	Geometridae	moth	5
Trichopteryx polycommata	Barred Tooth-striped	Geometridae	moth	5
Trigonophora flammea	Flame Brocade	Noctuidae	moth	0
Triodia sylvina	Orange Swift	Hepialidae	moth	0
Triphosa dubitata	Tissue	Geometridae	moth	5
Trisateles emortualis	Olive Crescent	Erebidae	moth	4
Tyria jacobaeae	Cinnabar	Erebidae	moth	2
Tyta luctuosa	Four-spotted	Noctuidae	moth	2
Utetheisa pulchella	Crimson Speckled	Erebidae	moth	1
Vanessa atalanta	Red Admiral	Nymphalidae	butterfly	5
Vanessa cardui	Painted Lady	Nymphalidae	butterfly	5
Venusia blomeri	Blomer's Rivulet	Geometridae	moth	4
Venusia cambrica	Welsh Wave	Geometridae	moth	4
Vittaplusia vittata	Streaked Plusia	Noctuidae	moth	1
Watsonalla binaria	Oak Hook-tip	Drepanidae	moth	4
Watsonalla cultraria	Barred Hook-tip	Drepanidae	moth	4
Xanthia togata	Pink-barred Sallow	Noctuidae	moth	3
Xanthorhoe biriviata	Balsam Carpet	Geometridae	moth	2
Xanthorhoe decoloraria	Red Carpet	Geometridae	moth	0
Xanthorhoe designata	Flame Carpet	Geometridae	moth	2
Xanthorhoe ferrugata	Dark-barred Twin-spot Carpet	Geometridae	moth	2
Xanthorhoe fluctuata	Garden Carpet	Geometridae	moth	5
Xanthorhoe montanata	Silver-ground Carpet	Geometridae	moth	0
Xanthorhoe quadrifasiata	Large Twin-spot Carpet	Geometridae	moth	0
Xanthorhoe spadicearia	Red Twin-spot Carpet	Geometridae	moth	2
Xestia agathina	Heath Rustic	Noctuidae	moth	0
Xestia alpicola	Northern Dart	Noctuidae	moth	0
Xestia ashworthii	Ashworth's Rustic	Noctuidae	moth	0
Xestia baja	Dotted Clay	Noctuidae	moth	6
Xestia castanea	Neglected Rustic	Noctuidae	moth	0
Xestia c-nigrum	Setaceous Hebrew Character	Noctuidae	moth	0
Xestia ditrapezium	Triple-spotted Clay	Noctuidae	moth	6
Xestia sexstrigata	Six-striped Rustic	Noctuidae	moth	0
Xestia stigmatica	Square-spotted Clay	Noctuidae	moth	0
Xestia triangulum	Double Square-spot	Noctuidae	moth	6
Xestia xanthographa	Square-spot Rustic	Noctuidae	moth	0
Xylena exsoleta	Sword-grass	Noctuidae	moth	5
Xylena solidaginis	Golden-rod Brindle	Noctuidae	moth	3
Xylena vetusta	Red Sword-grass	Noctuidae	moth	5
Xylocampa areola	Early Grey	Noctuidae	moth	5
Zanclognatha lunalis	Jubilee Fan-foot	Erebidae	moth	1
Zanclognatha zelleralis	Dusky Fan-foot	Erebidae	moth	1
Zeuzera pyrina	Leopard Moth	Cossidae	moth	6
Zygaena exulans	Scotch Burnet or Mountain Burnet	Zygaenidae	moth	7
Zygaena filipendulae	Six-spot Burnet	Zygaenidae	moth	7
Zygaena lonicerae	Narrow-bordered Five-spot Burnet	Zygaenidae	moth	7
Zygaena loti	Slender Scotch Burnet	Zygaenidae	moth	7
Zygaena purpuralis	Transparent Burnet	Zygaenidae	moth	7
Zygaena trifolii	Five-spot Burnet	Zygaenidae	moth	7
Zygaena viciae	New Forest Burnet	Zygaenidae	moth	7
